# Supplementary material for: METALIC reveals interorganelle lipid flux in live cells by enzymatic mass tagging
Source: Nat Cell Biol. Author manuscript; Available in PMC 2022 Jun 24. (PMC9203272; doi:10.1038/s41556-022-00917-9)
Supplement: Source Data Extended data Figure 1 [file EMS144463-supplement-Source_Data_Extended_data_Figure_1.xlsx]

## Sheet: Ext. Fig 1b
time (h)	d9_oleate			C17_cyclo			oleate
0	100	100	100	100	100	100	100	100	100
1	68.7629	73.1017	31.4638	65.7377	70.812	29.1379	75.3	103.648	33.9599
2.5	68.0666	61.9569	66.6562	77.8224	59.7783	67.3312	88.5	77.1179	83.2339
5	18.3333	23.1818	31.9869	17.2685	19.9607	34.7418	24.8	31.3197	43.6014
12.5	22.4352	8.53437	37.4975	20.3512	6.6206	35.7361	31.3	11.6563	52.1709

## Sheet: Ext. Fig 1c
time (h)	d9_oleate in PE34:2			C17_cyclo in PE 34:2
0	100	100	100	100	100	100
1	95.4718	98.3561	90.4679	92.762	90.7501	95.3684
2.5	100.954	97.996	94.9263	78.5205	88.5525	90.2851
5	98.141	96.7357	94.2304	81.8395	91.8568	89.9637
12.5	101.131	94.5715	89.3628	89.9264	88.3145	94.4298

## Sheet: Ext. Fig 1d
time (h)	OD@600nm
0	1	1	1
1	0.98	0.96	1.06
2.5	1.04	0.99	1.04
5	1.02	0.96	1.04
12.5	1.01	0.94	1.05
