# Supplementary material for: METALIC reveals interorganelle lipid flux in live cells by enzymatic mass tagging
Source: Nat Cell Biol. Author manuscript; Available in PMC 2022 Jun 24. (PMC9203272; doi:10.1038/s41556-022-00917-9)
Supplement: Source Data Extended data Figure 2 [file EMS144463-supplement-Source_Data_Extended_data_Figure_2.xlsx]

## Sheet: all
	untargeted			ER lumen
	clone 1	clone 2	clone 3	clone 1	clone 2	clone 3
PC 30:1	20.2022	15.7621	20.5989	10.2792	8.27206	9.99562
PC 32:2	42.5223	40.5893	40.8491	17.208	15.3988	15.8961
PC 32:1	19.7658	16.9264	18.474	3.69849	3.18733	3.73589
PC 34:2	43.724	43.8382	45.2993	13.1321	12.2785	12.6037
PC 34:1	4.86629	3.72363	4.45615	0.423945	0.264748	0.333479
PC 36:2	7.26942	7.93261	8.31949	0.683107	0.537653	0.527928
PE 32:2	42.5165	43.8545	43.8337	10.2332	9.12591	9.58699
PE 32:1	36.8315	39.6745	38.0591	6.65774	6.17151	6.32493
PE 34:2	46.2162	50.5327	48.3393	5.93334	6.43118	6.28095
PE 34:1	10.2158	10.9136	11.0752	0.516567	0.427677	0.567691
PS 32:2	17.4782	21.5913	20.2254	1.80678	1.03207	1.14962
PS 32:1	9.77045	10.957	11.0722	2.60983	3.50825	3.65562
PI 32:2	33.9678	39.6994	35.0871	8.33178	7.28089	7.718
PI 32:1	14.2438	14.4477	15.6317	2.08332	2.42833	2.78796
PG 32:1	13.6812	13.6326	15.8107	1.3336	0.931608	1.14627
