# Supplementary material for: METALIC reveals interorganelle lipid flux in live cells by enzymatic mass tagging
Source: Nat Cell Biol. Author manuscript; Available in PMC 2022 Jun 24. (PMC9203272; doi:10.1038/s41556-022-00917-9)
Supplement: Source Data Extended data Figure 3 [file EMS144463-supplement-Source_Data_Extended_data_Figure_3.xlsx]

## Sheet: Sheet1
plusAUX	0h	3.5h	6.5h	10.5h	14.5
wt c1	0.8	1.62	2.52	4.14	5.08
wt c2	0.8	1.73	2.93	4.79	4.57
wt c3	0.8	1.59	2.49	4.14	5.32
mdm12* c1	0.8	1.51	2.09	3.18	3.85
mdm12* c2	0.8	1.56	2.19	3.42	4.01
mdm12* c3	0.8	1.49	2.01	2.95	3.63
mdm12* vps13∆ c1	0.8	1.44	1.91	2.65	3
mdm12* vps13∆ c2	0.8	1.53	2	2.62	3.02
mdm12* vps13∆ c3	0.8	1.42	1.97	2.55	2.91
mdm12* mcp1∆ c1	0.8	1.34	1.8	2.51	2.97
mdm12* mcp1∆ c2	0.8	1.48	1.95	2.74	3.19
mdm12* mcp1∆ c3	0.8	1.38	1.79	2.56	2.97
mdm12* sam5∆ c1	0.8	1.22	1.65	2.4	2.71
mdm12* sam5∆ c2	0.8	1.41	1.93	2.7	3.09
mdm12* sam5∆ c3	0.8	1.5	2.13	2.68	3.22
mdm12 c1	0.8	1.61	2.1	4.98	5.5
mdm12 c2	0.8	1.34	1.89	4.91	5.12
mdm12 c3	0.8	1.62	2.17	5.24	5.49
mdm12 mcp1∆ c1	0.8	1.46	2.12	4.8	5.33
mdm12 mcp1∆ c2	0.8	1.4	1.8	4.64	5.67
mdm12 mcp1∆ c3	0.8	1.32	1.9	4.93	5.25
mdm12 sam5∆ c1	0.8	1.07	0.94	2.51	3.31
mdm12 sam5∆ c2	0.8	1.02	0.84	2.39	3.24
mdm12 sam5∆ c3	0.8	1.18	1.18	3.13	4.35

## Sheet: Sheet2
Auxin	Genotype	replicate	OD	Time (hours)
-	Mdm12-AID	c1	0.8	0
-	Mdm12-AID	c2	0.8	0
-	Mdm12-AID	c3	0.8	0
-	Mdm12-AID sam5∆	c1	0.8	0
-	Mdm12-AID sam5∆	c2	0.8	0
-	Mdm12-AID sam5∆	c3	0.8	0
-	Mdm12-AID	c1	1.61	3.5
-	Mdm12-AID	c2	1.34	3.5
-	Mdm12-AID	c3	1.62	3.5
-	Mdm12-AID sam5∆	c1	1.07	3.5
-	Mdm12-AID sam5∆	c2	1.02	3.5
-	Mdm12-AID sam5∆	c3	1.18	3.5
-	Mdm12-AID	c1	2.1	6.5
-	Mdm12-AID	c2	1.89	6.5
-	Mdm12-AID	c3	2.17	6.5
-	Mdm12-AID sam5∆	c1	NA	6.5
-	Mdm12-AID sam5∆	c2	NA	6.5
-	Mdm12-AID sam5∆	c3	NA	6.5
-	Mdm12-AID	c1	4.98	10.5
-	Mdm12-AID	c2	4.91	10.5
-	Mdm12-AID	c3	5.24	10.5
-	Mdm12-AID sam5∆	c1	2.51	10.5
-	Mdm12-AID sam5∆	c2	2.39	10.5
-	Mdm12-AID sam5∆	c3	3.13	10.5
-	Mdm12-AID	c1	5.5	14.5
-	Mdm12-AID	c2	5.12	14.5
-	Mdm12-AID	c3	5.49	14.5
-	Mdm12-AID sam5∆	c1	3.31	14.5
-	Mdm12-AID sam5∆	c2	3.24	14.5
-	Mdm12-AID sam5∆	c3	4.35	14.5
