# Supplementary material for: METALIC reveals interorganelle lipid flux in live cells by enzymatic mass tagging
Source: Nat Cell Biol. Author manuscript; Available in PMC 2022 Jun 24. (PMC9203272; doi:10.1038/s41556-022-00917-9)
Supplement: Source Data Extended data Figure 4 [file EMS144463-supplement-Source_Data_Extended_data_Figure_4.xlsx]

## Sheet: PC32_2_noaux
No auxin				m	m9	m14	m16	m16 (expected isotope intensity)	m16* (deuterated species intensity)	m23	m25	m25 (expected isotope intensity)	m25* (deuterated species intensity)
	Sample	Clone	Time point (h)	precursor - 730.5381[M+H]	precursor - 739.5946[M9H2+H]	precursor - 744.5538[M+H]	precursor [M+2] - 746.5602[M+H]			precursor - 753.6103[M9H2+H]	precursor [M+2] - 755.6166[M9H2+H]
Replicate				Peak Area	Peak Area	Peak Area	Peak Area			Peak Area	Peak Area
Expected				1.15868e+11	4.62918e+10	1.57554e+10	1.93957e+09	8.12315		6.56246e+09	7.65245e+08	8.57562
t0_yA4_1	wt	1	0	85477548032	111428760	8947238912	1069566528	1.10145e+09	-3.18829e+07	440784	3202887	51399.6	3.15149e+06
t3pt5_yA4_1	wt	1	3.5	61348372480	27313223680	5243469312	4546939392	6.45497e+08	3.90144e+09	2829349120	2472711424	3.29929e+08	2.14278e+09
t6pt5_yA4_1	wt	1	6.5	15559486464	22591610880	963192832	1371606016	1.18574e+08	1.25303e+09	1276854144	1787693056	1.48893e+08	1.6388e+09
t9_yA4_1	wt	1	9	3833503488	16042160128	117961448	223043264	1.45216e+07	2.08522e+08	521532896	1073015872	6.08157e+07	1.0122e+09
t14pt5_yA4_1	wt	1	14.5	6005044224	36626227200	249125520	547743424	3.06686e+07	5.17075e+08	1701541632	4308684800	1.98416e+08	4.11027e+09
t0_yA4_2	wt	2	0	95683919872	25356744	13958782976	1677238272	1.7184e+09	-4.11571e+07	310457	52219.6	36202.3	16017.3
t3pt5_yA4_2	wt	2	3.5	80529170432	31864039424	9647358976	7373855744	1.18764e+09	6.18622e+09	4014733568	2565952256	4.68156e+08	2.0978e+09
t6pt5_yA4_2	wt	2	6.5	20062140416	35233652736	2094862208	2768845568	2.57888e+08	2.51096e+09	2439309056	2972414976	2.84447e+08	2.68797e+09
t9pt5_yA4_2	wt	2	9	5752364544	29387669504	306832032	557404416	3.77725e+07	5.19632e+08	1297373056	2715409664	1.51286e+08	2.56412e+09
t14pt5_yA4_2	wt	2	14.5	5255756800	29247567872	178357104	379023424	2.19566e+07	3.57067e+08	1155423616	2914501376	1.34733e+08	2.77977e+09
t0_yA4_3	wt	3	0	96599891968	47520932	10876142592	1314713600	1.33891e+09	-2.41934e+07	240308	10025.7	28022.2	-17996.5
t3pt5_yA4_3	wt	3	3.5	70412451840	28328495104	5743193600	5025790976	7.07016e+08	4.31878e+09	3176452096	3127629568	3.70405e+08	2.75722e+09
t6pt5_yA4_3	wt	3	6.5	15905245184	27587817472	1138132608	1587186816	1.4011e+08	1.44708e+09	1638654208	2131627648	1.91083e+08	1.94054e+09
t9pt5_yA4_3	wt	3	9	5992141312	28793679872	229650384	436534848	2.82711e+07	4.08264e+08	1074282752	2315421440	1.25272e+08	2.19015e+09
t14pt5_yA4_3	wt	3	14.5	7735045120	46647369728	404661440	859548544	4.98158e+07	8.09733e+08	2673369088	6177917952	3.1174e+08	5.86618e+09
t0_yA4mcp1_1	mcp1Δ	1	0	116169211904	64004972	15315745792	1845827072	1.88544e+09	-3.96171e+07	478742	0	55825.9	-55825.9
t3pt5_yA4mcp1_1	mcp1Δ	1	3.5	86499123200	32465643520	8940075008	7335510528	1.10057e+09	6.23494e+09	3831154944	2681342976	4.46749e+08	2.23459e+09
t6pt5_yA4mcp1_1	mcp1Δ	1	6.5	16265772032	26239817728	1252244736	1772495872	1.54158e+08	1.61834e+09	1573462656	1937311872	1.83481e+08	1.75383e+09
t9pt5_yA4mcp1_1	mcp1Δ	1	9	8059465728	34622607360	373441440	772457792	4.59725e+07	7.26485e+08	1574259840	3473029632	1.83574e+08	3.28946e+09
t14pt5_yA4mcp1_1	mcp1Δ	1	14.5	5203526656	27342542848	241700336	500698304	2.97545e+07	4.70944e+08	1326602880	3332199936	1.54695e+08	3.17751e+09
t0_yA4mcp1_2	mcp1Δ	2	0	91272478720	29531422	9624331264	1150040704	1.1848e+09	-3.47621e+07	233860	127289	27270.3	100019
t3pt5_yA4mcp1_2	mcp1Δ	2	3.5	62711844864	22087282688	5100361728	4413039616	6.2788e+08	3.78516e+09	2568323072	2530557440	2.99491e+08	2.23107e+09
t6pt5_yA4mcp1_2	mcp1Δ	2	6.5	10386960384	13273239552	562407808	851837696	6.92352e+07	7.82603e+08	664966720	955263104	7.75415e+07	8.77722e+08
t9pt5_yA4mcp1_2	mcp1Δ	2	9	3889407232	16129646592	143355200	289972768	1.76477e+07	2.72325e+08	586068544	1176851840	6.83412e+07	1.10851e+09
t14pt5_yA4mcp1_2	mcp1Δ	2	14.5	4036481024	23036983296	126518088	257834688	1.5575e+07	2.4226e+08	800684608	1952642688	9.33675e+07	1.85928e+09
t0_yA4mcp1_3	mcp1Δ	3	0	104595128320	126846392	15803842560	1915531264	1.94553e+09	-3e+07	172598	99708.1	20126.5	79581.6
t3pt5_yA4mcp1_3	mcp1Δ	3	3.5	78544846848	31393574912	8685329408	7297158656	1.06921e+09	6.22795e+09	3915069184	2460395520	4.56535e+08	2.00386e+09
t6pt5_yA4mcp1_3	mcp1Δ	3	6.5	16221971456	28433195008	1439594496	2092738304	1.77221e+08	1.91552e+09	1827787520	2204560384	2.13138e+08	1.99142e+09
t9pt5_yA4mcp1_3	mcp1Δ	3	9	3731711488	18031091712	169724848	353648928	2.0894e+07	3.32755e+08	770969472	1691910912	8.99024e+07	1.60201e+09
t14pt5_yA4mcp1_3	mcp1Δ	3	14.5	5421265920	32202711040	247750944	537810496	3.04994e+07	5.07311e+08	1703852160	3971620608	1.98685e+08	3.77294e+09
Genotype			Auxin
wt --> Mdm12-AID-FLAG			not added
mcp1Δ --> Mdm12-AID-FLAG mcp1Δ			not added
Note1: The intensity of deuterated species at t = 0 was assumed to be zero and small variations in the natural isotopic intensities (negative/positive values at t0 in columns J and N) were ignored.
Note2: The peak intensities of wt species (for -auxin condition) is identical to the one from Figure 3c since the wt, mcp1Δ and sam5Δ experiments without auxin treatment were carried out at the same time.

## Sheet: PC32_1_noaux
No auxin				m	m9	m14	m16	m16 (expected isotope intensity)	m16* (deuterated species intensity)	m23	m25	m25 (expected isotope intensity)	m25* (deuterated species intensity)
	Sample	Clone	Time point (h)	precursor - 732.5538[M+H]	precursor - 741.6103[M9H2+H]	precursor - 746.5694[M+H]	precursor [M+2] - 748.5759[M+H]			precursor - 755.6259[M9H2+H]	precursor [M+2] - 757.6322[M9H2+H]
Replicate				Peak Area	Peak Area	Peak Area	Peak Area			Peak Area	Peak Area
Expected				1.04573e+11	3.51004e+10	7.12511e+09	8.78089e+08	8.11433		3.42698e+09	4.00044e+08	8.5665
t0_yA4_1	wt	1	0	93781467136	52584300	4366469632	522803040	5.38118e+08	-1.53151e+07	6.05189e+06	199222	706460	-507238
t3pt5_yA4_1	wt	1	3.5	25689614336	12000645120	781784064	841931904	9.63461e+07	7.45586e+08	533520512	371037376	6.22799e+07	3.08757e+08
t6pt5_yA4_1	wt	1	6.5	16146341888	21906493440	346800320	483625376	4.27392e+07	4.40886e+08	570419648	456916736	6.65873e+07	3.90329e+08
t9_yA4_1	wt	1	9	6451125760	24752697344	90793760	138762320	1.11893e+07	1.27573e+08	473928672	406876000	5.53235e+07	3.51552e+08
t14pt5_yA4_1	wt	1	14.5	4987712512	27964745728	250130480	391105376	3.08258e+07	3.6028e+08	1683657216	1506747136	1.9654e+08	1.31021e+09
t0_yA4_2	wt	2	0	80470843392	8662791	7006268928	881367232	8.63444e+08	1.79236e+07	10574183	477996	1.23436e+06	-756369
t3pt5_yA4_2	wt	2	3.5	29403234304	12531361792	1786482432	1583965056	2.20164e+08	1.3638e+09	708137472	299039456	8.26636e+07	2.16376e+08
t6pt5_yA4_2	wt	2	6.5	19511785472	30530111488	841378304	887739328	1.0369e+08	7.84049e+08	1282299904	764493056	1.49688e+08	6.14805e+08
t9pt5_yA4_2	wt	2	9	7285979136	29558153216	218849808	317316000	2.69708e+07	2.90345e+08	1031852032	856528192	1.20452e+08	7.36076e+08
t14pt5_yA4_2	wt	2	14.5	5382070784	28048900096	190649424	331516576	2.34954e+07	3.08021e+08	1212164992	1257858816	1.41501e+08	1.11636e+09
t0_yA4_3	wt	3	0	100393828352	5572120	4695843840	563196736	5.7871e+08	-1.5513e+07	4865981	105257	568025	-462767
t3pt5_yA4_3	wt	3	3.5	28979363840	11857953792	967648832	1097209344	1.19252e+08	9.77958e+08	568926784	433443456	6.6413e+07	3.6703e+08
t6pt5_yA4_3	wt	3	6.5	16682966016	26052722688	465885504	541255360	5.74151e+07	4.8384e+08	791972544	564643008	9.245e+07	4.72193e+08
t9pt5_yA4_3	wt	3	9	7796075520	32148166656	184939040	290755008	2.27917e+07	2.67963e+08	974989440	813734016	1.13814e+08	6.9992e+08
t14pt5_yA4_3	wt	3	14.5	5586971648	30541221888	362079456	527525184	4.46222e+07	4.82903e+08	2308010752	1975706624	2.69423e+08	1.70628e+09
t0_yA4mcp1_1	mcp1Δ	1	0	105252782080	7496437	7145979904	884913344	8.80661e+08	4.25194e+06	5141106	556284	600141	-43857.1
t3pt5_yA4mcp1_1	mcp1Δ	1	3.5	30972190720	12739111936	1591672192	1602179072	1.96156e+08	1.40602e+09	716827584	346051168	8.3678e+07	2.62373e+08
t6pt5_yA4mcp1_1	mcp1Δ	1	6.5	16177221632	23192123392	468533344	539905536	5.77414e+07	4.82164e+08	789014784	455248000	9.21047e+07	3.63143e+08
t9pt5_yA4mcp1_1	mcp1Δ	1	9	9366728704	34251579392	290396480	423335232	3.57881e+07	3.87547e+08	1238813952	1015791360	1.44611e+08	8.7118e+08
t14pt5_yA4mcp1_1	mcp1Δ	1	14.5	4568558080	22107951104	192447120	297693856	2.37169e+07	2.73977e+08	1176114944	951549760	1.37292e+08	8.14257e+08
t0_yA4mcp1_2	mcp1Δ	2	0	89716482048	3.00951e+06	5072486912	613796928	6.25127e+08	-1.13299e+07	5224829	417684	609914	-192230
t3pt5_yA4mcp1_2	mcp1Δ	2	3.5	27042504704	9602854912	928378944	1060957952	1.14412e+08	9.46546e+08	485204128	426495296	5.66397e+07	3.69856e+08
t6pt5_yA4mcp1_2	mcp1Δ	2	6.5	9127618560	10575661056	127242584	165127904	1.56812e+07	1.49447e+08	184203088	148905552	2.15027e+07	1.27403e+08
t9pt5_yA4mcp1_2	mcp1Δ	2	9	6603586560	24876480512	115255248	194898880	1.42039e+07	1.80695e+08	486284064	454475488	5.67658e+07	3.9771e+08
t14pt5_yA4mcp1_2	mcp1Δ	2	14.5	3994704640	21525587968	112983056	205071232	1.39239e+07	1.91147e+08	726717120	719788736	8.48325e+07	6.34956e+08
t0_yA4mcp1_3	mcp1Δ	3	0	84380401664	16150599	6456010752	747085248	7.9563e+08	-4.85452e+07	6344753	963961	740647	223313
t3pt5_yA4mcp1_3	mcp1Δ	3	3.5	30093940736	12083452928	1554820736	1461599232	1.91614e+08	1.26999e+09	773421952	271420352	9.02845e+07	1.81136e+08
t6pt5_yA4mcp1_3	mcp1Δ	3	6.5	15463208960	24143851520	522521152	578983424	6.43948e+07	5.14589e+08	876684416	474965504	1.02339e+08	3.72627e+08
t9pt5_yA4mcp1_3	mcp1Δ	3	9	5145573888	20266448896	95627616	127424256	1.1785e+07	1.15639e+08	510707712	363947968	5.96169e+07	3.04331e+08
t14pt5_yA4mcp1_3	mcp1Δ	3	14.5	4522939392	24904818688	246324016	329607040	3.03567e+07	2.9925e+08	1558270592	1114354688	1.81903e+08	9.32452e+08

## Sheet: PC34_2_noaux
No auxin				m	m9	m14	m16	m16 (expected isotope intensity)	m16* (deuterated species intensity)	m23	m25	m25 (expected isotope intensity)	m25* (deuterated species intensity)
	Sample	Clone	Time point (h)	precursor - 758.5694[M+H]	precursor - 767.6259[M9H2+H]	precursor - 772.5851[M+H]	precursor [M+2] - 774.5915[M+H]			precursor - 781.6416[M9H2+H]	precursor [M+2] - 783.6479[M9H2+H]
Replicate				Peak Area	Peak Area	Peak Area	Peak Area			Peak Area	Peak Area
Expected				9.38583e+10	6.48418e+10	7.06352e+09	9.44746e+08	7.47663		5.27896e+09	6.67033e+08	7.91409
t0_yA4_1	wt	1	0	65032351744	8.36075e+06	4131917056	538959040	5.52644e+08	-1.3685e+07	744386	537152	94058.3	443093
t3pt5_yA4_1	wt	1	3.5	36085477376	34614824960	1839562496	1707060480	2.46042e+08	1.46102e+09	1613468416	2029624832	2.03873e+08	1.82575e+09
t6pt5_yA4_1	wt	1	6.5	9992297472	22427625472	375181248	532430496	5.01805e+07	4.8225e+08	666719232	1016256704	8.42446e+07	9.32012e+08
t9_yA4_1	wt	1	9	2785452288	19341801472	43241048	92376440	5.78349e+06	8.65929e+07	282617632	619827456	3.57107e+07	5.84117e+08
t14pt5_yA4_1	wt	1	14.5	5702049280	50914258944	132296720	313161664	1.76947e+07	2.95467e+08	1325296640	3734392320	1.6746e+08	3.56693e+09
t0_yA4_2	wt	2	0	86383509504	659084	6805618688	894544512	9.10252e+08	-1.57072e+07	988050	283915	124847	159068
t3pt5_yA4_2	wt	2	3.5	54705967104	46385184768	3795762944	3294460928	5.07683e+08	2.78678e+09	2497596416	2420753920	3.15589e+08	2.10517e+09
t6pt5_yA4_2	wt	2	6.5	14530549760	36603928576	1018733760	1269246336	1.36256e+08	1.13299e+09	1488284544	1846422528	1.88055e+08	1.65837e+09
t9pt5_yA4_2	wt	2	9	4281714432	36665974784	135516016	266003248	1.81253e+07	2.47878e+08	817424256	1805791104	1.03287e+08	1.7025e+09
t14pt5_yA4_2	wt	2	14.5	5154039808	43929321472	91394872	224434368	1.22241e+07	2.1221e+08	888502592	2495616512	1.12268e+08	2.38335e+09
t0_yA4_3	wt	3	0	68070248448	659825	4580139520	585024640	6.12594e+08	-2.75691e+07	536167	352850	67748.5	285101
t3pt5_yA4_3	wt	3	3.5	40614662144	35593183232	2032828544	1964867328	2.71891e+08	1.69298e+09	1832431744	2644722176	2.3154e+08	2.41318e+09
t6pt5_yA4_3	wt	3	6.5	10353048576	27472930816	480434592	630332096	6.42581e+07	5.66074e+08	873553728	1245515392	1.1038e+08	1.13514e+09
t9pt5_yA4_3	wt	3	9	4225280000	34281764864	109426568	227932384	1.46358e+07	2.13297e+08	690821376	1683428736	8.72901e+07	1.59614e+09
t14pt5_yA4_3	wt	3	14.5	7121864192	64528343040	228668336	495374720	3.05844e+07	4.6479e+08	2013847680	5299982848	2.54464e+08	5.04552e+09
t0_yA4mcp1_1	mcp1Δ	1	0	94155153408	732208	6819962880	884961472	9.1217e+08	-2.72087e+07	267696	58704.8	33825.3	24879.5
t3pt5_yA4mcp1_1	mcp1Δ	1	3.5	55470075904	46468018176	3553681152	3294120960	4.75305e+08	2.81882e+09	2397348096	2576858624	3.02922e+08	2.27394e+09
t6pt5_yA4mcp1_1	mcp1Δ	1	6.5	11005351936	26584166400	524161152	699646272	7.01066e+07	6.2954e+08	830359936	1093211648	1.04922e+08	9.8829e+08
t9pt5_yA4mcp1_1	mcp1Δ	1	9	5570892800	40936947712	179901264	385275264	2.40618e+07	3.61213e+08	1003766208	2415447552	1.26833e+08	2.28861e+09
t14pt5_yA4mcp1_1	mcp1Δ	1	14.5	5444922880	41767821312	110086448	245459568	1.47241e+07	2.30736e+08	835223296	2333125632	1.05536e+08	2.22759e+09
t0_yA4mcp1_2	mcp1Δ	2	0	72482144256	435262	4699544064	599121472	6.28564e+08	-2.94427e+07	696858	0	88052.9	-88052.9
t3pt5_yA4mcp1_2	mcp1Δ	2	3.5	38959878144	30902011904	1942217088	1889967488	2.59772e+08	1.6302e+09	1690597248	2519176960	2.13619e+08	2.30556e+09
t6pt5_yA4mcp1_2	mcp1Δ	2	6.5	6461954048	12449093632	157105760	223807568	2.10129e+07	2.02795e+08	254052384	414962432	3.21013e+07	3.82861e+08
t9pt5_yA4mcp1_2	mcp1Δ	2	9	2665647616	17402327040	59348940	124439376	7.93792e+06	1.16501e+08	329197728	712026304	4.15964e+07	6.7043e+08
t14pt5_yA4mcp1_2	mcp1Δ	2	14.5	3679586304	32994146304	53010024	130965936	7.09009e+06	1.23876e+08	521346208	1435772416	6.58757e+07	1.3699e+09
t0_yA4mcp1_3	mcp1Δ	3	0	91300929536	507470	7121057280	919955776	9.52442e+08	-3.24858e+07	292392	51800.8	36945.8	14855
t3pt5_yA4mcp1_3	mcp1Δ	3	3.5	52478533632	45104857088	3518654208	3230968576	4.7062e+08	2.76035e+09	2458892288	2312064512	3.10698e+08	2.00137e+09
t6pt5_yA4mcp1_3	mcp1Δ	3	6.5	11331933184	27956541440	590824768	794950272	7.90228e+07	7.15927e+08	930992192	1156096384	1.17637e+08	1.03846e+09
t9pt5_yA4mcp1_3	mcp1Δ	3	9	2769406720	22597763072	57037576	119676736	7.62878e+06	1.12048e+08	381643296	875272128	4.82233e+07	8.27049e+08
t14pt5_yA4mcp1_3	mcp1Δ	3	14.5	5216810496	45270515712	116324088	266420048	1.55583e+07	2.50862e+08	1048445184	2788329472	1.32478e+08	2.65585e+09

## Sheet: PC32_2_+aux
Auxin-treated (0.5 mM)				m	m9	m14	m16	m16 (expected isotope intensity)	m16* (deuterated species intensity)	m23	m25	m25 (expected isotope intensity)	m25* (deuterated species intensity)
	Sample	Clone	Time point (h)	precursor - 730.5381[M+H]	precursor - 739.5946[M9H2+H]	precursor - 744.5538[M+H]	precursor [M+2] - 746.5602[M+H]			precursor - 753.6103[M9H2+H]	precursor [M+2] - 755.6166[M9H2+H]
Replicate				Peak Area	Peak Area	Peak Area	Peak Area			Peak Area	Peak Area
Expected				1.22632e+11	5.50286e+10	2.01846e+10	2.48483e+09	8.12315		8.24343e+09	9.61262e+08	8.57562
t0_452_1	wt	1	0	84669857792	0	14448738304	1746447488	1.77871e+09	-3.22638e+07	0	3.73457e+06	0	3.73457e+06
t3pt5_452_1	wt	1	3.5	60695838720	34945388544	8643897344	4307604992	1.06411e+09	3.2435e+09	3981953792	2292585472	4.64334e+08	1.82825e+09
t6pt5_452_1	wt	1	6.5	12938777600	24489660416	1378225920	1130295552	1.69666e+08	9.60629e+08	1707784064	1886755968	1.99144e+08	1.68761e+09
t10pt5_452_1	wt	1	9	7694325248	34630946816	519687904	676079040	6.39762e+07	6.12103e+08	2009477248	3994094336	2.34324e+08	3.75977e+09
t14pt5_452_1	wt	1	14.5	2418516992	14111393792	102354312	182410176	1.26003e+07	1.6981e+08	632772160	1641363328	7.37873e+07	1.56758e+09
t0_452_2	wt	2	0	108162482176	72695384	20272293888	2457729792	2.49562e+09	-3.789e+07	10125.2	163893	1180.7	162713
t3pt5_452_2	wt	2	3.5	71901593600	55576129536	13413742592	6716177408	1.6513e+09	5.06488e+09	6553395200	3348863232	7.64189e+08	2.58467e+09
t6_452_2	wt	2	6.5	17098488832	46135742464	2251346688	1788902528	2.77152e+08	1.51175e+09	3369072896	3875344640	3.92866e+08	3.48248e+09
t10pt5_452_2	wt	2	9	8141338624	43098198016	638106560	845867712	7.85541e+07	7.67314e+08	2803624448	6013848576	3.26929e+08	5.68692e+09
t14pt5_452_2	wt	2	14.5	4490056704	24886636544	290269408	430469536	3.57336e+07	3.94736e+08	1529052928	3621685248	1.78302e+08	3.44338e+09
t0_452_3	wt	3	0	102124265472	97504288	19183122432	2296096512	2.36154e+09	-6.54409e+07	17747.2	3.1968e+06	2069.49	3.19473e+06
t3pt5_452_3	wt	3	3.5	59809361920	34265972736	9152888832	4516630016	1.12677e+09	3.38986e+09	4215679744	2180216576	4.91589e+08	1.68863e+09
t6pt5_452_3	wt	3	6.5	13120675840	23667177472	1503465472	1163112320	1.85084e+08	9.78028e+08	1741527424	1804256256	2.03079e+08	1.60118e+09
t10pt5_452_3	wt	3	9	5340195328	23021006848	356688960	429523232	4.39102e+07	3.85613e+08	1263477888	2471766784	1.47334e+08	2.32443e+09
t14pt5_452_3	wt	3	14.5	2705952512	16239398912	132646440	218818864	1.63294e+07	2.02489e+08	777335040	2053848192	9.06447e+07	1.9632e+09
t0_yA4_1	Mdm12-AID	1	0	84057120768	39136400	9819781120	1170168192	1.20886e+09	-3.86955e+07	146502	752933	17083.5	735850
t3pt5_yA4_1	Mdm12-AID	1	3.5	68704043008	30786510848	7537674240	3024944128	9.27925e+08	2.09702e+09	3198082816	2144650496	3.72927e+08	1.77172e+09
t6pt5_yA4_1	Mdm12-AID	1	6.5	18309621760	23024586752	1298192256	749918592	1.59814e+08	5.90105e+08	1215232896	1111810176	1.41708e+08	9.70102e+08
t10pt5_yA4_1	Mdm12-AID	1	9	5750840832	15835884544	244692944	172192768	3.01229e+07	1.4207e+08	510722816	579930048	5.95552e+07	5.20375e+08
t14pt5_yA4_1	Mdm12-AID	1	14.5	5123560960	22233382912	172804688	151585664	2.12731e+07	1.30313e+08	625701696	919064448	7.29628e+07	8.46102e+08
t0_yA4_2	Mdm12-AID	2	0	103928774656	29517602	13410252800	1589130624	1.65087e+09	-6.17379e+07	234363	32118.6	27329	4789.6
t3pt5_yA4_2	Mdm12-AID	2	3.5	73328861184	37610516480	9240028160	4134593792	1.13749e+09	2.9971e+09	3582828032	2785998592	4.17792e+08	2.36821e+09
t6pt5_yA4_2	Mdm12-AID	2	6.5	17932140544	28398260224	1533137280	1041000576	1.88737e+08	8.52264e+08	1443106304	1311485184	1.6828e+08	1.14321e+09
t10pt5_yA4_2	Mdm12-AID	2	9	7909893120	26241230848	412015200	402315072	5.07211e+07	3.51594e+08	1023595712	1262996480	1.19361e+08	1.14364e+09
t14pt5_yA4_2	Mdm12-AID	2	14.5	7943589888	37744394240	348302144	411545472	4.28777e+07	3.68668e+08	1456040448	2249230336	1.69788e+08	2.07944e+09
t0_yA4_3	Mdm12-AID	3	0	92527468544	104163504	10799988736	1295878272	1.32953e+09	-3.36538e+07	57586.7	387976	6715.16	381261
t3pt5_yA4_3	Mdm12-AID	3	3.5	74297753600	35005816832	8304886272	3521318400	1.02237e+09	2.49895e+09	3518022656	2438476032	4.10235e+08	2.02824e+09
t6pt5_yA4_3	Mdm12-AID	3	6.5	15696615424	19789277184	1105174656	652519616	1.36052e+08	5.16467e+08	996543040	889437440	1.16206e+08	7.73231e+08
t10pt5_yA4_3	Mdm12-AID	3	9	770710208	1909763328	26923696	23750126	3.31444e+06	2.04357e+07	50141900	60347136	5.84703e+06	5.45001e+07
t14pt5_yA4_3	Mdm12-AID	3	14.5	6577913856	28339249152	256455280	234948768	3.15709e+07	2.03378e+08	925193728	1365523840	1.07886e+08	1.25764e+09
t0_yA4mcp1_1	Mdm12-AID mcp1Δ	1	0	123238744064	20759244	17315627008	2042253952	2.13164e+09	-8.93855e+07	13695.4	1.56584e+06	1597.02	1.56424e+06
t3pt5_yA4mcp1_1	Mdm12-AID mcp1Δ	1	3.5	67394797568	26887755776	7472860672	3091119872	9.19946e+08	2.17117e+09	2476130560	1626132864	2.88741e+08	1.33739e+09
t6pt5_yA4mcp1_1	Mdm12-AID mcp1Δ	1	6.5	24929230848	24053196800	1905527552	998575680	2.3458e+08	7.63996e+08	1347576320	1057299584	1.5714e+08	9.00159e+08
t10pt5_yA4mcp1_1	Mdm12-AID mcp1Δ	1	9	14082155520	27699898368	760290176	446379072	9.35955e+07	3.52784e+08	1117465984	1019745600	1.30307e+08	8.89438e+08
t14pt5_yA4_mcp1_1	Mdm12-AID mcp1Δ	1	14.5	8828030976	24842827776	357836160	211984288	4.40514e+07	1.67933e+08	786498112	790183488	9.17132e+07	6.9847e+08
t0_yA4mcp1_2	Mdm12-AID mcp1Δ	2	0	64354955264	91321896	8569806336	1027945280	1.05499e+09	-2.70403e+07	18560.5	74410.1	2164.33	72245.8
t3pt5_yA4mcp1_2	Mdm12-AID mcp1Δ	2	3.5	56318976000	22530107392	6507945984	2782227968	8.0116e+08	1.98107e+09	2654170880	2133473408	3.09502e+08	1.82397e+09
t6pt5_yA4mcp1_2	Mdm12-AID mcp1Δ	2	6.5	18630932480	17479852032	1366633600	750839040	1.68239e+08	5.826e+08	1090227840	1078526720	1.27131e+08	9.51396e+08
t10pt5_yA4mcp1_2	Mdm12-AID mcp1Δ	2	9	7792982528	15629433856	351550336	211779264	4.32776e+07	1.68502e+08	552611136	621849536	6.44398e+07	5.5741e+08
t14pt5_yA4_mcp1_2	Mdm12-AID mcp1Δ	2	14.5	4191829504	12036406272	146020688	77692912	1.79759e+07	5.9717e+07	326532960	389482912	3.80769e+07	3.51406e+08
t0_yA4mcp1_3	Mdm12-AID mcp1Δ	3	0	85994045440	49054924	11070783488	1332539008	1.36287e+09	-3.03293e+07	239178	847170	27890.5	819280
t3pt5_yA4mcp1_3	Mdm12-AID mcp1Δ	3	3.5	69675614208	29595635712	8355374592	3518599936	1.02859e+09	2.49001e+09	2745017344	1630845952	3.20095e+08	1.31075e+09
t6pt5_yA4mcp1_3	Mdm12-AID mcp1Δ	3	6.5	22704994304	23198736384	1593227776	807775168	1.96134e+08	6.11641e+08	1096204032	778818112	1.27828e+08	6.5099e+08
t10pt5_yA4mcp1_3	Mdm12-AID mcp1Δ	3	9	12956028928	26905200640	669965632	380111168	8.24761e+07	2.97635e+08	968658432	811426560	1.12955e+08	6.98472e+08
t14pt5_yA4mcp1_3	Mdm12-AID mcp1Δ	3	14.5	6435662336	18969196544	228209776	128780496	2.80938e+07	1.00687e+08	496717408	483782880	5.7922e+07	4.25861e+08
t0_yA4v13_1	Mdm12-AID vps13Δ	1	0	81170219008	158691776	11858682880	1426017664	1.45986e+09	-3.38449e+07	1.73315e+06	1.81996e+06	202102	1.61786e+06
t3pt5_yA4v13_1	Mdm12-AID vps13Δ	1	3.5	56814379008	22725814272	6886608384	2778915840	8.47776e+08	1.93114e+09	2438829056	1692652160	2.84391e+08	1.40826e+09
t6pt5_yA4v13_1	Mdm12-AID vps13Δ	1	6.5	14191125504	13985938432	1092126592	573354240	1.34446e+08	4.38908e+08	795939776	693241088	9.28142e+07	6.00427e+08
t10pt5_yA4v13_1	Mdm12-AID vps13Δ	1	9	12028660736	24024762368	709110848	392974464	8.72951e+07	3.05679e+08	1122456704	1069335936	1.30889e+08	9.38447e+08
t14pt5_yA4v13_1	Mdm12-AID vps13Δ	1	14.5	8499645440	24675219456	382126336	213001824	4.70416e+07	1.6596e+08	899519552	979036800	1.04893e+08	8.74144e+08
t0_yA4v13_2	Mdm12-AID vps13Δ	2	0	84559355904	122829368	11825127424	1406621056	1.45573e+09	-4.91107e+07	49052.7	75299.9	5720.01	69579.9
t3pt5_yA4v13_2	Mdm12-AID vps13Δ	2	3.5	57897779200	22568261632	6887695872	2799837184	8.47909e+08	1.95193e+09	2430070016	1835381760	2.83369e+08	1.55201e+09
t6pt5_yA4v13_2	Mdm12-AID vps13Δ	2	6.5	17846104064	16892571648	1377339648	775786304	1.69557e+08	6.06229e+08	1030074880	983503936	1.20117e+08	8.63387e+08
t10pt5_yA4v13_2	Mdm12-AID vps13Δ	2	9	8855530496	16616425472	423389344	248094688	5.21213e+07	1.95973e+08	626710656	677480768	7.30805e+07	6.044e+08
t14pt5_yA4v13_2	Mdm12-AID vps13Δ	2	14.5	7558980608	21015437312	315159552	196013136	3.87977e+07	1.57215e+08	741225664	919702848	8.6434e+07	8.33269e+08
t0_yA4v13_3	Mdm12-AID vps13Δ	3	0	75224997888	463285	11508914176	1375024768	1.4168e+09	-4.17796e+07	0	1.18132e+06	0	1.18132e+06
t3pt5_yA4v13_3	Mdm12-AID vps13Δ	3	3.5	59628040192	24496857088	7991475712	3098520064	9.8379e+08	2.11473e+09	2791049216	1880863744	3.25463e+08	1.5554e+09
t6pt5_yA4v13_3	Mdm12-AID vps13Δ	3	6.5	15237823488	14457435136	1189653760	578724288	1.46452e+08	4.32272e+08	838238464	720313792	9.77466e+07	6.22567e+08
t10pt5_yA4v13_3	Mdm12-AID vps13Δ	3	9	10673055744	21283590144	616595392	338585504	7.59059e+07	2.6268e+08	920030080	903493568	1.07284e+08	7.96209e+08
t14pt5_yA4v13_3	Mdm12-AID vps13Δ	3	14.5	7521165312	21698158592	348696416	201739584	4.29263e+07	1.58813e+08	803859072	876093824	9.37377e+07	7.82356e+08
t0_yA4sam5_1	Mdm12-AID sam5Δ	1	0	98693644288	162470544	6221754368	757218944	7.65929e+08	-8.70984e+06	590927	877856	68907.8	808948
t3pt5_yA4sam5_1	Mdm12-AID sam5Δ	1	3.5	73807200256	24006510592	3986418944	899376192	4.90748e+08	4.08628e+08	1895745536	1890670848	2.21062e+08	1.66961e+09
t6pt5_yA4sam5_1	Mdm12-AID sam5Δ	1	6.5	16021622784	13900451840	470349760	131223712	5.79024e+07	7.33213e+07	413968992	474679584	4.82727e+07	4.26407e+08
t10pt5_yA4sam5_1	Mdm12-AID sam5Δ	1	9	6836057088	13574393856	153977328	46720544	1.89554e+07	2.77652e+07	233388416	218144944	2.72153e+07	1.9093e+08
t14pt5_yA4sam5_1	Mdm12-AID sam5Δ	1	14.5	5712880128	15615825920	130954352	35761632	1.61211e+07	1.96405e+07	261390048	203865584	3.04806e+07	1.73385e+08
t0_yA4sam5_2	Mdm12-AID sam5Δ	2	0	82775531520	110967704	4515759616	542228224	5.55912e+08	-1.36842e+07	114899	106572	13398.4	93173.7
t3pt5_yA4sam5_2	Mdm12-AID sam5Δ	2	3.5	72004108288	23903152128	3417374208	831337024	4.20696e+08	4.10641e+08	1653113216	1834200192	1.92769e+08	1.64143e+09
t6pt5_yA4sam5_2	Mdm12-AID sam5Δ	2	6.5	10806389760	10426563584	264040016	79023968	3.25046e+07	4.65193e+07	253882064	300419488	2.96051e+07	2.70814e+08
t10pt5_yA4sam5_2	Mdm12-AID sam5Δ	2	9	5697397760	10629251072	127210232	40879188	1.56602e+07	2.5219e+07	184664592	175461632	2.15337e+07	1.53928e+08
t14pt5_yA4sam5_2	Mdm12-AID sam5Δ	2	14.5	6151593984	16796047360	134456944	46509588	1.65523e+07	2.99573e+07	263314768	227445728	3.0705e+07	1.96741e+08
t0_yA4_sam5_3	Mdm12-AID sam5Δ	3	0	108808593408	102111920	3256977408	395743584	4.0095e+08	-5.20647e+06	0	1.29946e+06	0	1.29946e+06
t3pt5_yA4sam5_3	Mdm12-AID sam5Δ	3	3.5	90526613504	33637627904	3050676736	777032000	3.75553e+08	4.01479e+08	2023771648	2363696640	2.35991e+08	2.12771e+09
t6pt5_yA4sam5_3	Mdm12-AID sam5Δ	3	6.5	17833359360	20168458240	282071968	97763704	3.47245e+07	6.30392e+07	354653728	409190464	4.1356e+07	3.67834e+08
t10pt5_yA4sam5_3	Mdm12-AID sam5Δ	3	9	8392933888	17321986048	118599336	41690572	1.46002e+07	2.70904e+07	227608944	201050800	2.65414e+07	1.74509e+08
t14pt5_yA4sam5_3	Mdm12-AID sam5Δ	3	14.5	7694223360	25226199040	108296984	40033648	1.33319e+07	2.67018e+07	322606944	235387168	3.76191e+07	1.97768e+08
Genotype	Auxin
wt	0.5 mM
Mdm12-AID	0.5 mM
Mdm12-AID-FLAG mcp1Δ	0.5 mM
Mdm12-AID-FLAG vps13Δ	0.5 mM
Mdm12-AID-FLAG sam5Δ	0.5 mM

## Sheet: PC32_1_+aux
Auxin-treated (0.5 mM)				m	m9	m14	m16	m16 (expected isotope intensity)	m16* (deuterated species intensity)	m23	m25	m25 (expected isotope intensity)	m25* (deuterated species intensity)
	Sample	Clone	Time point (h)	precursor - 732.5538[M+H]	precursor - 741.6103[M9H2+H]	precursor - 746.5694[M+H]	precursor [M+2] - 748.5759[M+H]			precursor - 755.6259[M9H2+H]	precursor [M+2] - 757.6322[M9H2+H]
Replicate				Peak Area	Peak Area	Peak Area	Peak Area			Peak Area	Peak Area
Expected				9.0089e+10	4.12433e+10	4.49381e+09	5.53812e+08	8.11433		1.9349e+09	2.25868e+08	8.5665
t0_452_1	wt	1	0	70077095936	495137	3194195712	384531328	3.93649e+08	-9.11726e+06	457805	2.36239e+06	53441.4	2.30894e+06
t3pt5_452_1	wt	1	3.5	19909142528	11384596480	715884672	490894208	8.82247e+07	4.02669e+08	458570400	225890016	5.35307e+07	1.72359e+08
t6pt5_452_1	wt	1	6.5	12461000704	19857819648	229107760	190489744	2.82349e+07	1.62255e+08	387283648	267180224	4.52091e+07	2.21971e+08
t10pt5_452_1	wt	1	9	11413558272	41621291008	270392192	315562848	3.33228e+07	2.8224e+08	1120451200	1076291712	1.30795e+08	9.45497e+08
t14pt5_452_1	wt	1	14.5	3290922240	16007103488	59372184	69575128	7.31695e+06	6.22582e+07	358066336	406471072	4.17984e+07	3.64673e+08
t0_452_2	wt	2	0	74201325568	99327	4123707648	504969952	5.082e+08	-3.23049e+06	563388	5983478	65766.4	5.91771e+06
t3pt5_452_2	wt	2	3.5	24220889088	16953552896	1086337664	644284032	1.33879e+08	5.10405e+08	712614976	232569344	8.31863e+07	1.49383e+08
t6_452_2	wt	2	6.5	15733543936	31891456000	447060896	328801216	5.50952e+07	2.73706e+08	857106752	517047456	1.00053e+08	4.16994e+08
t10pt5_452_2	wt	2	9	9216067584	36478881792	273911616	305494912	3.37565e+07	2.71738e+08	1275779584	1150477184	1.48927e+08	1.00155e+09
t14pt5_452_2	wt	2	14.5	3981460992	19019124736	107239760	130182048	1.32161e+07	1.16966e+08	633816896	598346496	7.39879e+07	5.24359e+08
t0_452_3	wt	3	0	74654703616	203877	3833231872	432658176	4.72403e+08	-3.97444e+07	1.5828e+06	5.99503e+06	184766	5.81026e+06
t3pt5_452_3	wt	3	3.5	20323325952	10567464960	770034432	556024896	9.48981e+07	4.61127e+08	427299392	175024736	4.98803e+07	1.25144e+08
t6pt5_452_3	wt	3	6.5	9850229760	14455022592	203417888	148853600	2.5069e+07	1.23785e+08	333579456	195447312	3.894e+07	1.56507e+08
t10pt5_452_3	wt	3	9	6147393024	21056438272	120760632	142640912	1.48824e+07	1.27759e+08	397915136	440352192	4.64502e+07	3.93902e+08
t14pt5_452_3	wt	3	14.5	3358892288	16518021120	47900500	90079304	5.9032e+06	8.41761e+07	381160448	412445440	4.44943e+07	3.67951e+08
t0_yA4_1	Mdm12-AID	1	0	71811514368	235365	3342082816	425821152	4.11874e+08	1.39471e+07	513370	3552803	59927.6	3.49288e+06
t3pt5_yA4_1	Mdm12-AID	1	3.5	29598304256	11540212736	1228650496	620014720	1.51417e+08	4.68597e+08	489141376	262920576	5.70993e+07	2.05821e+08
t6pt5_yA4_1	Mdm12-AID	1	6.5	15824439296	17067479040	286559520	187904240	3.53152e+07	1.52589e+08	331834016	192370784	3.87363e+07	1.53635e+08
t10pt5_yA4_1	Mdm12-AID	1	9	7351601152	18615443456	104725280	98737000	1.29062e+07	8.58308e+07	325017312	252190368	3.79405e+07	2.1425e+08
t14pt5_yA4_1	Mdm12-AID	1	14.5	6829703168	26828027904	117963552	117849360	1.45377e+07	1.03312e+08	474222720	405146624	5.53578e+07	3.49789e+08
t0_yA4_2	Mdm12-AID	2	0	76592013312	4.51228e+06	4242924032	493334208	5.22893e+08	-2.95583e+07	389696	1.3532e+06	45490.7	1.30771e+06
t3pt5_yA4_2	Mdm12-AID	2	3.5	26251614208	12875561984	1343420032	739341696	1.65561e+08	5.7378e+08	526929792	245401424	6.15105e+07	1.83891e+08
t6pt5_yA4_2	Mdm12-AID	2	6.5	15858967552	21008986112	409374144	283419264	5.04507e+07	2.32969e+08	507968608	232080896	5.92971e+07	1.72784e+08
t10pt5_yA4_2	Mdm12-AID	2	9	10236291072	29665175552	231946000	223531856	2.85847e+07	1.94947e+08	708784576	455483136	8.27391e+07	3.72744e+08
t14pt5_yA4_2	Mdm12-AID	2	14.5	8558125568	36067500032	276352032	281126208	3.40573e+07	2.47069e+08	1245773568	861610944	1.45424e+08	7.16187e+08
t0_yA4_3	Mdm12-AID	3	0	79068381184	5.12892e+06	3364852736	438749696	4.1468e+08	2.40696e+07	1.45469e+06	3.03038e+06	169811	2.86057e+06
t3pt5_yA4_3	Mdm12-AID	3	3.5	32962729984	13512998912	1275263488	700334592	1.57162e+08	5.43173e+08	536083552	292301600	6.25791e+07	2.29723e+08
t6pt5_yA4_3	Mdm12-AID	3	6.5	14314671104	15946205184	292664224	196629712	3.60676e+07	1.60562e+08	294737952	183957824	3.44059e+07	1.49552e+08
t10pt5_yA4_3	Mdm12-AID	3	9	988829248	2353779200	6.32334e+06	5441175	779280	4.66189e+06	26777668	22554222	3.12586e+06	1.94284e+07
t14pt5_yA4_3	Mdm12-AID	3	14.5	8519481344	33530773504	166625872	187779040	2.05348e+07	1.67244e+08	826132544	624203392	9.64376e+07	5.27766e+08
t0_yA4mcp1_1	Mdm12-AID mcp1Δ	1	0	90711547904	317824	4528011776	536329312	5.58026e+08	-2.16971e+07	220038	882467	25685.9	856781
t3pt5_yA4mcp1_1	Mdm12-AID mcp1Δ	1	3.5	26301108224	9030519808	793852992	317171520	9.78334e+07	2.19338e+08	339989184	155419312	3.96882e+07	1.15731e+08
t6pt5_yA4mcp1_1	Mdm12-AID mcp1Δ	1	6.5	17730398208	14839458816	326110784	158526752	4.01895e+07	1.18337e+08	372857888	144824480	4.35251e+07	1.01299e+08
t10pt5_yA4mcp1_1	Mdm12-AID mcp1Δ	1	9	14889333760	26578962432	229297008	103667216	2.82583e+07	7.54089e+07	492684800	193643296	5.7513e+07	1.3613e+08
t14pt5_yA4_mcp1_1	Mdm12-AID mcp1Δ	1	14.5	9867864064	25116485632	138072432	54156564	1.70159e+07	3.71407e+07	431460576	153264848	5.0366e+07	1.02899e+08
t0_yA4mcp1_2	Mdm12-AID mcp1Δ	2	0	62849204224	24494804	2480533248	300305824	3.05698e+08	-5.39191e+06	668740	2.75451e+06	78064.6	2.67645e+06
t3pt5_yA4mcp1_2	Mdm12-AID mcp1Δ	2	3.5	24572155904	8659363840	668668928	330240288	8.24059e+07	2.47834e+08	320705664	234977792	3.74372e+07	1.97541e+08
t6pt5_yA4mcp1_2	Mdm12-AID mcp1Δ	2	6.5	12843038720	10710035456	139063808	68898632	1.7138e+07	5.17606e+07	185004256	106835264	2.15963e+07	8.5239e+07
t10pt5_yA4mcp1_2	Mdm12-AID mcp1Δ	2	9	7304703488	13669467136	53449044	32621380	6.58699e+06	2.60344e+07	154099648	95526688	1.79886e+07	7.7538e+07
t14pt5_yA4_mcp1_2	Mdm12-AID mcp1Δ	2	14.5	4931458048	13177998336	37518228	22224636	4.6237e+06	1.76009e+07	148953200	80932616	1.73879e+07	6.35447e+07
t0_yA4mcp1_3	Mdm12-AID mcp1Δ	3	0	69908856832	43058424	2847940864	369799296	3.50977e+08	1.88227e+07	861157	128490	100526	27964.3
t3pt5_yA4mcp1_3	Mdm12-AID mcp1Δ	3	3.5	26906814464	9725760512	689853376	282734144	8.50166e+07	1.97717e+08	329900512	112316712	3.85105e+07	7.38062e+07
t6pt5_yA4mcp1_3	Mdm12-AID mcp1Δ	3	6.5	14473624576	12757816320	201549472	84592960	2.48387e+07	5.97543e+07	223565696	86836440	2.60977e+07	6.07388e+07
t10pt5_yA4mcp1_3	Mdm12-AID mcp1Δ	3	9	13262793728	24611115008	189296224	66212560	2.33286e+07	4.28839e+07	420784224	141790912	4.91197e+07	9.26712e+07
t14pt5_yA4mcp1_3	Mdm12-AID mcp1Δ	3	14.5	7142897152	18967531520	82252456	35410876	1.01367e+07	2.52742e+07	281275200	98113680	3.28343e+07	6.52794e+07
t0_yA4v13_1	Mdm12-AID vps13Δ	1	0	75275517952	89737160	4066052352	456248768	5.01095e+08	-4.48463e+07	1.02745e+06	4648451	119938	4.52851e+06
t3pt5_yA4v13_1	Mdm12-AID vps13Δ	1	3.5	24602818560	9303042048	623948928	278521184	7.68947e+07	2.01627e+08	332845472	169561776	3.88543e+07	1.30707e+08
t6pt5_yA4v13_1	Mdm12-AID vps13Δ	1	6.5	12560740352	11156325376	147673536	72636312	1.81991e+07	5.44372e+07	193634400	99715640	2.26037e+07	7.7112e+07
t10pt5_yA4v13_1	Mdm12-AID vps13Δ	1	9	14849636352	28713818112	242718432	124360944	2.99123e+07	9.44486e+07	656157184	313897184	7.65957e+07	2.37301e+08
t14pt5_yA4v13_1	Mdm12-AID vps13Δ	1	14.5	10648600576	29030529024	195468032	80068712	2.40892e+07	5.59795e+07	681724608	314731552	7.95803e+07	2.35151e+08
t0_yA4v13_2	Mdm12-AID vps13Δ	2	0	77376667648	3.44979e+06	3889406208	475266368	4.79325e+08	-4.05907e+06	228478	2926782	26671.1	2.90011e+06
t3pt5_yA4v13_2	Mdm12-AID vps13Δ	2	3.5	27633661952	9792002048	780992320	346545248	9.62485e+07	2.50297e+08	384445856	234810448	4.48778e+07	1.89933e+08
t6pt5_yA4v13_2	Mdm12-AID vps13Δ	2	6.5	15016811520	13027147776	235446544	122965264	2.90161e+07	9.39491e+07	259874560	162849648	3.03361e+07	1.32513e+08
t10pt5_yA4v13_2	Mdm12-AID vps13Δ	2	9	10621386752	19250462720	176420848	82784936	2.17419e+07	6.10431e+07	380359392	199073264	4.44008e+07	1.54672e+08
t14pt5_yA4v13_2	Mdm12-AID vps13Δ	2	14.5	10819079168	29038747648	200295200	89474048	2.46841e+07	6.47899e+07	671571456	348048224	7.83951e+07	2.69653e+08
t0_yA4v13_3	Mdm12-AID vps13Δ	3	0	69881896960	17227216	3446046464	412502176	4.24686e+08	-1.21842e+07	1062521	3.04022e+06	124032	2.91619e+06
t3pt5_yA4v13_3	Mdm12-AID vps13Δ	3	3.5	26209765376	9855069184	772326912	366669728	9.51806e+07	2.71489e+08	420998432	224419680	4.91448e+07	1.75275e+08
t6pt5_yA4v13_3	Mdm12-AID vps13Δ	3	6.5	11968105472	10390771712	181476400	89029712	2.23649e+07	6.66648e+07	221392384	111150640	2.5844e+07	8.53067e+07
t10pt5_yA4v13_3	Mdm12-AID vps13Δ	3	9	13562582016	25606438912	237559024	98568064	2.92765e+07	6.92916e+07	530515264	270232128	6.19291e+07	2.08303e+08
t14pt5_yA4v13_3	Mdm12-AID vps13Δ	3	14.5	11673198592	31573266432	205586496	76339528	2.53362e+07	5.10033e+07	698782272	303722144	8.15715e+07	2.22151e+08
t0_yA4sam5_1	Mdm12-AID sam5Δ	1	0	65171566592	3715027	1341738112	155438832	1.65354e+08	-9.91525e+06	762035	1.29445e+06	88955.2	1.20549e+06
t3pt5_yA4sam5_1	Mdm12-AID sam5Δ	1	3.5	27902199808	8710654976	400979264	78511112	4.94162e+07	2.90949e+07	318502240	197751936	3.718e+07	1.60572e+08
t6pt5_yA4sam5_1	Mdm12-AID sam5Δ	1	6.5	10033681408	7804650496	70360056	20153048	8.67108e+06	1.1482e+07	81601952	40972380	9.52571e+06	3.14467e+07
t10pt5_yA4sam5_1	Mdm12-AID sam5Δ	1	9	5876679680	10380095488	33821284	12412406	4.16809e+06	8.24431e+06	92774120	29395176	1.08299e+07	1.85653e+07
t14pt5_yA4sam5_1	Mdm12-AID sam5Δ	1	14.5	6519744512	17270863872	54028396	16410879	6.65839e+06	9.75249e+06	213764032	48014532	2.49535e+07	2.3061e+07
t0_yA4sam5_2	Mdm12-AID sam5Δ	2	0	64201793536	19810190	1106479104	130903048	1.36361e+08	-5.45802e+06	2087536	748023	243686	504337
t3pt5_yA4sam5_2	Mdm12-AID sam5Δ	2	3.5	28105981952	8262222848	304090784	58568264	3.74758e+07	2.10925e+07	230938816	160272096	2.69584e+07	1.33314e+08
t6pt5_yA4sam5_2	Mdm12-AID sam5Δ	2	6.5	6859602432	5928859136	35515328	15611863	4.37686e+06	1.1235e+07	51150328	29052860	5.97097e+06	2.30819e+07
t10pt5_yA4sam5_2	Mdm12-AID sam5Δ	2	9	5622452736	9803520000	37237160	12122630	4.58906e+06	7.53357e+06	94765464	24775288	1.10623e+07	1.3713e+07
t14pt5_yA4sam5_2	Mdm12-AID sam5Δ	2	14.5	6715477504	17040915456	66907532	17342180	8.2456e+06	9.09658e+06	219389840	52201040	2.56102e+07	2.65908e+07
t0_yA4_sam5_3	Mdm12-AID sam5Δ	3	0	71302758400	6.54403e+06	1400192640	181052208	1.72558e+08	8.49426e+06	440733	2.34574e+06	51448.4	2.29429e+06
t3pt5_yA4sam5_3	Mdm12-AID sam5Δ	3	3.5	35482992640	12060956672	512315488	119403664	6.31371e+07	5.62666e+07	442014432	202101360	5.1598e+07	1.50503e+08
t6pt5_yA4sam5_3	Mdm12-AID sam5Δ	3	6.5	14070267904	13947486208	107124320	25630206	1.32019e+07	1.24283e+07	159544416	40868216	1.86242e+07	2.2244e+07
t10pt5_yA4sam5_3	Mdm12-AID sam5Δ	3	9	8798946304	17173499904	72980848	21975520	8.99407e+06	1.29815e+07	227846720	47224348	2.65974e+07	2.06269e+07
t14pt5_yA4sam5_3	Mdm12-AID sam5Δ	3	14.5	8499467776	24902348800	92216376	26799428	1.13646e+07	1.54348e+07	453929664	75411624	5.29889e+07	2.24227e+07

## Sheet: PC34_2_+aux
Auxin-treated (0.5 mM)				m	m9	m14	m16	m16 (expected isotope intensity)	m16* (deuterated species intensity)	m23	m25	m25 (expected isotope intensity)	m25* (deuterated species intensity)
	Sample	Clone	Time point (h)	precursor - 758.5694[M+H]	precursor - 767.6259[M9H2+H]	precursor - 772.5851[M+H]	precursor [M+2] - 774.5915[M+H]			precursor - 781.6416[M9H2+H]	precursor [M+2] - 783.6479[M9H2+H]
Replicate				Peak Area	Peak Area	Peak Area	Peak Area			Peak Area	Peak Area
Expected				8.20665e+10	4.65252e+10	8.06058e+09	1.0781e+09	7.47663		3.69503e+09	4.66893e+08	7.91409
t0_452_1	wt	1	0	58702069760	11188.4	5779910656	739910144	7.73063e+08	-3.31531e+07	0	4386983	0	4386983
t3pt5_452_1	wt	1	3.5	32911378432	30351214592	2856584448	1404134272	3.82068e+08	1.02207e+09	1860840832	1289930240	2.3513e+08	1.0548e+09
t6pt5_452_1	wt	1	6.5	7073831424	18096564224	412713216	283740128	5.52004e+07	2.2854e+08	636953536	623847872	8.04835e+07	5.43364e+08
t10pt5_452_1	wt	1	9	4128663808	29240477696	206533136	214597232	2.76238e+07	1.86973e+08	955892480	1726460288	1.20784e+08	1.60568e+09
t14pt5_452_1	wt	1	14.5	1601740928	15427090432	36414080	54182096	4.87038e+06	4.93117e+07	306843360	742619520	3.87718e+07	7.03848e+08
t0_452_2	wt	2	0	74227499008	0	8106959360	1063706624	1.08431e+09	-2.05994e+07	1.13457e+06	282124	143360	138764
t3pt5_452_2	wt	2	3.5	41286324224	46558285824	4680764416	2148190208	6.26052e+08	1.52214e+09	2934273280	1561886592	3.70766e+08	1.19112e+09
t6_452_2	wt	2	6.5	9310472192	34626514944	794289472	487805024	1.06236e+08	3.81569e+08	1433361024	1380639872	1.81115e+08	1.19952e+09
t10pt5_452_2	wt	2	9	4567663616	40957198336	265461392	244191040	3.55055e+07	2.08686e+08	1446374272	2649063680	1.82759e+08	2.4663e+09
t14pt5_452_2	wt	2	14.5	3016366080	25102804992	101699296	109040264	1.36023e+07	9.5438e+07	665632192	1349080064	8.41072e+07	1.26497e+09
t0_452_3	wt	3	0	70381805568	13504	7273762304	953622720	9.72866e+08	-1.92432e+07	58971	1.23666e+06	7451.39	1.22921e+06
t3pt5_452_3	wt	3	3.5	32539183104	29758701568	3004492032	1469472000	4.01851e+08	1.06762e+09	1952453888	1206220032	2.46706e+08	9.59514e+08
t6pt5_452_3	wt	3	6.5	7223335936	18344019968	430447776	291077920	5.75724e+07	2.33506e+08	627000000	580970752	7.92258e+07	5.01745e+08
t10pt5_452_3	wt	3	9	2747747840	19208826880	125538272	131585376	1.67907e+07	1.14795e+08	583822656	1005678976	7.377e+07	9.31909e+08
t14pt5_452_3	wt	3	14.5	1746123264	18915620864	45095708	59467984	6.03155e+06	5.34364e+07	383546144	923496128	4.84637e+07	8.75032e+08
t0_yA4_1	Mdm12-AID	1	0	56174682112	4.76803e+06	4312716800	564184704	5.76826e+08	-1.26413e+07	89104.4	2.1719e+06	11259	2.16064e+06
t3pt5_yA4_1	Mdm12-AID	1	3.5	38121283584	28880748544	2671098368	1172435712	3.57259e+08	8.15176e+08	1766290816	1510284672	2.23183e+08	1.2871e+09
t6pt5_yA4_1	Mdm12-AID	1	6.5	9810579456	18211823616	396080704	240411984	5.29758e+07	1.87436e+08	517525728	564657280	6.5393e+07	4.99264e+08
t10pt5_yA4_1	Mdm12-AID	1	9	3147524864	13418436608	99022768	68029240	1.32443e+07	5.47849e+07	280390688	348033664	3.54293e+07	3.12604e+08
t14pt5_yA4_1	Mdm12-AID	1	14.5	2848018432	19802300416	51757416	45428748	6.92256e+06	3.85062e+07	289254592	468225376	3.65493e+07	4.31676e+08
t0_yA4_2	Mdm12-AID	2	0	73415114752	44982.9	5968071168	792217024	7.9823e+08	-6.01266e+06	0	3.75459e+06	0	3.75459e+06
t3pt5_yA4_2	Mdm12-AID	2	3.5	42728407040	36579536896	3265060096	1740982400	4.36702e+08	1.30428e+09	1909948928	1936115968	2.41335e+08	1.69478e+09
t6pt5_yA4_2	Mdm12-AID	2	6.5	10574429184	24624633856	616528000	424674912	8.24606e+07	3.42214e+08	758441472	820345152	9.58343e+07	7.24511e+08
t10pt5_yA4_2	Mdm12-AID	2	9	4370789888	23807170560	180750112	180742896	2.41753e+07	1.56568e+08	621304832	838716608	7.85062e+07	7.6021e+08
t14pt5_yA4_2	Mdm12-AID	2	14.5	4898406912	39891083264	140703136	162143936	1.8819e+07	1.43325e+08	810395648	1520442240	1.02399e+08	1.41804e+09
t0_yA4_3	Mdm12-AID	3	0	59508961280	87037.3	4476839936	570453248	5.98777e+08	-2.83242e+07	114081	485664	14415	471249
t3pt5_yA4_3	Mdm12-AID	3	3.5	40798556160	32386947072	2673182720	1262689280	3.57538e+08	9.05151e+08	1776076672	1567396096	2.2442e+08	1.34298e+09
t6pt5_yA4_3	Mdm12-AID	3	6.5	8435923456	16440944640	385233408	244864688	5.1525e+07	1.9334e+08	506782752	526398912	6.40355e+07	4.62363e+08
t10pt5_yA4_3	Mdm12-AID	3	9	347740608	1319238528	8.165e+06	5530860	1.09207e+06	4.43879e+06	26762758	32335012	3.38166e+06	2.89534e+07
t14pt5_yA4_3	Mdm12-AID	3	14.5	3839599616	27903457280	90344112	86883416	1.20835e+07	7.47999e+07	506233664	865361792	6.39661e+07	8.01396e+08
t0_yA4mcp1_1	Mdm12-AID mcp1Δ	1	0	82362040320	291150	7218820608	933454848	9.65517e+08	-3.20626e+07	0	4.32552e+06	0	4.32552e+06
t3pt5_yA4mcp1_1	Mdm12-AID mcp1Δ	1	3.5	37440950272	25714888704	2615044608	1146042880	3.49762e+08	7.96281e+08	1332881664	1094227584	1.68419e+08	9.25809e+08
t6pt5_yA4mcp1_1	Mdm12-AID mcp1Δ	1	6.5	13784790016	21752868864	662096320	351800832	8.85554e+07	2.63245e+08	648403840	609054208	8.19303e+07	5.27124e+08
t10pt5_yA4mcp1_1	Mdm12-AID mcp1Δ	1	9	7663015424	23202981888	234818640	130829656	3.1407e+07	9.94227e+07	478677536	474129472	6.04842e+07	4.13645e+08
t14pt5_yA4_mcp1_1	Mdm12-AID mcp1Δ	1	14.5	5103635968	22060527616	98840088	55973392	1.32199e+07	4.27535e+07	330355136	375859456	4.17427e+07	3.34117e+08
t0_yA4mcp1_2	Mdm12-AID mcp1Δ	2	0	44520419328	13575591	3856902912	496022112	5.15861e+08	-1.98388e+07	16659.6	612571	2105.06	610466
t3pt5_yA4mcp1_2	Mdm12-AID mcp1Δ	2	3.5	30881474560	21192867840	2330074624	1037044864	3.11648e+08	7.25397e+08	1489986304	1458177536	1.8827e+08	1.26991e+09
t6pt5_yA4mcp1_2	Mdm12-AID mcp1Δ	2	6.5	9486406656	13812624384	359190688	198072096	4.80418e+07	1.5003e+08	406603648	437776768	5.13772e+07	3.864e+08
t10pt5_yA4mcp1_2	Mdm12-AID mcp1Δ	2	9	3874322432	11001165824	94113032	51174484	1.25876e+07	3.85869e+07	194185168	217650368	2.45366e+07	1.93114e+08
t14pt5_yA4_mcp1_2	Mdm12-AID mcp1Δ	2	14.5	2129742208	8802489344	41507080	20689850	5.55157e+06	1.51383e+07	125697096	155245664	1.58827e+07	1.39363e+08
t0_yA4mcp1_3	Mdm12-AID mcp1Δ	3	0	61091057664	816684	5036704768	653615424	6.73659e+08	-2.0044e+07	0	3.65288e+06	0	3.65288e+06
t3pt5_yA4mcp1_3	Mdm12-AID mcp1Δ	3	3.5	40239595520	29065160704	2560153344	1109355648	3.42421e+08	7.66935e+08	1238909056	904186304	1.56545e+08	7.47642e+08
t6pt5_yA4mcp1_3	Mdm12-AID mcp1Δ	3	6.5	12042076160	19619211264	505069696	264438864	6.75531e+07	1.96886e+08	481306624	370873312	6.08164e+07	3.10057e+08
t10pt5_yA4mcp1_3	Mdm12-AID mcp1Δ	3	9	7068833280	22479544320	206547856	120202920	2.76258e+07	9.25771e+07	409090560	366606816	5.16914e+07	3.14915e+08
t14pt5_yA4mcp1_3	Mdm12-AID mcp1Δ	3	14.5	3647420672	16673865728	63703696	33436468	8.52037e+06	2.49161e+07	201022320	218008320	2.54006e+07	1.92608e+08
t0_yA4v13_1	Mdm12-AID vps13Δ	1	0	60141621248	6498172	5759905792	752506560	7.70388e+08	-1.7881e+07	76372.5	685251	9650.2	675601
t3pt5_yA4v13_1	Mdm12-AID vps13Δ	1	3.5	31516233728	20481974272	2088764800	882374784	2.79372e+08	6.03002e+08	1073879040	891187840	1.35692e+08	7.55496e+08
t6pt5_yA4v13_1	Mdm12-AID vps13Δ	1	6.5	7700079104	11091412992	314850048	150556240	4.21112e+07	1.08445e+08	307895360	288995040	3.89047e+07	2.5009e+08
t10pt5_yA4v13_1	Mdm12-AID vps13Δ	1	9	6436906496	19415042048	253471648	126244488	3.39018e+07	9.23426e+07	495453952	490049440	6.2604e+07	4.27445e+08
t14pt5_yA4v13_1	Mdm12-AID vps13Δ	1	14.5	4498133504	20309043200	120991672	59824664	1.61826e+07	4.3642e+07	389860032	459861856	4.92615e+07	4.106e+08
t0_yA4v13_2	Mdm12-AID vps13Δ	2	0	58335395840	40088.9	5701798912	746666816	7.62616e+08	-1.59489e+07	0	1.58971e+06	0	1.58971e+06
t3pt5_yA4v13_2	Mdm12-AID vps13Δ	2	3.5	31915366400	20313079808	2303762432	1002348032	3.08128e+08	6.9422e+08	1258035584	1159948160	1.58962e+08	1.00099e+09
t6pt5_yA4v13_2	Mdm12-AID vps13Δ	2	6.5	9187035136	13227795456	406712768	222828464	5.43978e+07	1.68431e+08	410655136	450065152	5.18891e+07	3.98176e+08
t10pt5_yA4v13_2	Mdm12-AID vps13Δ	2	9	4251489792	11965069312	138912496	73930264	1.85796e+07	5.53507e+07	267701376	304944576	3.38259e+07	2.71119e+08
t14pt5_yA4v13_2	Mdm12-AID vps13Δ	2	14.5	4176571392	18228203520	106378000	60795060	1.42281e+07	4.6567e+07	336334368	459345568	4.24982e+07	4.16847e+08
t0_yA4v13_3	Mdm12-AID vps13Δ	3	0	53544878080	10472.2	5508692480	709941056	7.36788e+08	-2.68467e+07	0	1.27874e+06	0	1.27874e+06
t3pt5_yA4v13_3	Mdm12-AID vps13Δ	3	3.5	33769009152	22061838336	3013208832	1212460032	4.03017e+08	8.09443e+08	1541543552	1258998016	1.94785e+08	1.06421e+09
t6pt5_yA4v13_3	Mdm12-AID vps13Δ	3	6.5	7506266624	10894690304	367915616	178443344	4.92087e+07	1.29235e+08	347930400	334359648	4.39634e+07	2.90396e+08
t10pt5_yA4v13_3	Mdm12-AID vps13Δ	3	9	5514479104	15884061696	207067536	106972040	2.76953e+07	7.92768e+07	381151936	402657184	4.81612e+07	3.54496e+08
t14pt5_yA4v13_3	Mdm12-AID vps13Δ	3	14.5	4218637824	18173134848	116734456	58618264	1.56132e+07	4.3005e+07	358580608	425166272	4.53091e+07	3.79857e+08
t0_yA4sam5_1	Mdm12-AID sam5Δ	1	0	67432071168	3.7051e+06	2812716032	368467456	3.76201e+08	-7.73339e+06	1.7734e+06	230607	224081	6525.23
t3pt5_yA4sam5_1	Mdm12-AID sam5Δ	1	3.5	41178013696	24363655168	1328260480	336077056	1.77655e+08	1.58422e+08	1024731648	1297207680	1.29482e+08	1.16773e+09
t6pt5_yA4sam5_1	Mdm12-AID sam5Δ	1	6.5	7672115712	10578821120	104429704	31548696	1.39675e+07	1.75812e+07	121057432	173937520	1.52964e+07	1.58641e+08
t10pt5_yA4sam5_1	Mdm12-AID sam5Δ	1	9	3190095360	8993645568	37677864	9285363	5.03942e+06	4.24595e+06	65197684	77834208	8.23818e+06	6.9596e+07
t14pt5_yA4sam5_1	Mdm12-AID sam5Δ	1	14.5	3105869824	12996443136	34683284	8.21021e+06	4.63889e+06	3.57132e+06	77477296	81228400	9.78979e+06	7.14386e+07
t0_yA4sam5_2	Mdm12-AID sam5Δ	2	0	55448817664	3.89542e+06	1774150400	227547984	2.37293e+08	-9.74468e+06	1.82048e+06	511665	230030	281634
t3pt5_yA4sam5_2	Mdm12-AID sam5Δ	2	3.5	37127770112	22302357504	835962880	232339104	1.1181e+08	1.20529e+08	665054848	945237248	8.40343e+07	8.61203e+08
t6pt5_yA4sam5_2	Mdm12-AID sam5Δ	2	6.5	4803820544	7207633408	62988524	18882526	8.42472e+06	1.04578e+07	81364456	125420160	1.0281e+07	1.15139e+08
t10pt5_yA4sam5_2	Mdm12-AID sam5Δ	2	9	2689045760	7723028480	32139704	8507017	4.29869e+06	4.20833e+06	56515104	72099032	7.14108e+06	6.4958e+07
t14pt5_yA4sam5_2	Mdm12-AID sam5Δ	2	14.5	3150417920	13602782208	28929172	7660478	3.86928e+06	3.7912e+06	72926160	84411712	9.21473e+06	7.5197e+07
t0_yA4_sam5_3	Mdm12-AID sam5Δ	3	0	75250098176	33817.6	1306385024	166310576	1.74729e+08	-8.41846e+06	45973.1	214404	5809.02	208594
t3pt5_yA4sam5_3	Mdm12-AID sam5Δ	3	3.5	51955638272	35279081472	840693952	263015024	1.12443e+08	1.50572e+08	1016497024	1580255232	1.28441e+08	1.45181e+09
t6pt5_yA4sam5_3	Mdm12-AID sam5Δ	3	6.5	9083871232	15977846784	60546724	20416256	8.09813e+06	1.23181e+07	110756584	186334848	1.39949e+07	1.7234e+08
t10pt5_yA4sam5_3	Mdm12-AID sam5Δ	3	9	4554172928	15877448704	27738856	8433737	3.71007e+06	4.72366e+06	74382616	96373032	9.39876e+06	8.69743e+07
t14pt5_yA4sam5_3	Mdm12-AID sam5Δ	3	14.5	4496240128	23919323136	27322048	8943621	3.65432e+06	5.2893e+06	98519928	112448728	1.24487e+07	1e+08
