# Supplementary material for: METALIC reveals interorganelle lipid flux in live cells by enzymatic mass tagging
Source: Nat Cell Biol. Author manuscript; Available in PMC 2022 Jun 24. (PMC9203272; doi:10.1038/s41556-022-00917-9)
Supplement: Source Data Extended data Figure 5 [file EMS144463-supplement-Source_Data_Extended_data_Figure_5.xlsx]

## Sheet: Sheet1
Organelle	time	value	replicate
Cyto	0	0.1565	1
Cyto	1	0.1663	1
Cyto	2	0.0966	1
Cyto	3	0.1016	1
Vector	0	0.123	1
Vector	1	0.1086	1
Vector	2	0.1309	1
Vector	3	0.1044	1
Lyso	0	0.1159	1
Lyso	1	0.1045	1
Lyso	2	0.089	1
Lyso	3	0.1114	1
Perox	0	0.1496	1
Perox	1	0.1241	1
Perox	2	0.0978	1
Perox	3	0.088	1
ER	0	0.1334	1
ER	1	0.1575	1
ER	2	0.0897	1
ER	3	0.0858	1
Endo	0	0.1053	1
Endo	1	0.1605	1
Endo	2	0.0958	1
Endo	3	0.0933	1
Matrix	0	0.1384	1
Matrix	1	0.1316	1
Matrix	2	0.1286	1
Matrix	3	0.1193	1
OMM	0	0.1301	1
OMM	1	0.155	1
OMM	2	0.154	1
OMM	3	0.1029	1
IMS	0	0.147	1
IMS	1	0.1543	1
IMS	2	0.1721	1
IMS	3	0.1199	1
Cyto	0	0.1674	2
Cyto	1	0.1785	2
Cyto	2	0.115	2
Cyto	3	0.0921	2
Vector	0	0.1362	2
Vector	1	0.0992	2
Vector	2	0.1137	2
Vector	3	0.102	2
Lyso	0	0.1032	2
Lyso	1	0.1289	2
Lyso	2	0.091	2
Lyso	3	0.1113	2
Perox	0	0.128	2
Perox	1	0.1157	2
Perox	2	0.112	2
Perox	3	0.1059	2
ER	0	0.1619	2
ER	1	0.1355	2
ER	2	0.093	2
ER	3	0.0982	2
Endo	0	0.1198	2
Endo	1	0.1185	2
Endo	2	0.0993	2
Endo	3	0.0896	2
Matrix	0	0.1594	2
Matrix	1	0.1318	2
Matrix	2	0.1317	2
Matrix	3	0.1206	2
OMM	0	0.1505	2
OMM	1	0.1514	2
OMM	2	0.1441	2
OMM	3	0.1306	2
IMS	0	0.1704	2
IMS	1	0.1381	2
IMS	2	0.1487	2
IMS	3	0.1045	2
Cyto	0	0.2107	3
Cyto	1	0.1593	3
Cyto	2	0.1034	3
Cyto	3	0.1169	3
Vector	0	0.1182	3
Vector	1	0.1273	3
Vector	2	0.1045	3
Vector	3	0.0982	3
Lyso	0	0.1007	3
Lyso	1	0.1158	3
Lyso	2	0.0995	3
Lyso	3	0.1364	3
Perox	0	0.1639	3
Perox	1	0.1448	3
Perox	2	0.1185	3
Perox	3	0.1259	3
ER	0	0.1709	3
ER	1	0.1417	3
ER	2	0.1637	3
ER	3	0.11	3
Endo	0	0.1166	3
Endo	1	0.1184	3
Endo	2	0.1086	3
Endo	3	0.1058	3
Matrix	0	0.1565	3
Matrix	1	0.1396	3
Matrix	2	0.1252	3
Matrix	3	0.1255	3
OMM	0	0.1764	3
OMM	1	0.1481	3
OMM	2	0.1628	3
OMM	3	0.1258	3
IMS	0	0.1367	3
IMS	1	0.1506	3
IMS	2	0.1432	3
IMS	3	0.118	3
