# Supplementary material for: METALIC reveals interorganelle lipid flux in live cells by enzymatic mass tagging
Source: Nat Cell Biol. Author manuscript; Available in PMC 2022 Jun 24. (PMC9203272; doi:10.1038/s41556-022-00917-9)
Supplement: Source Data Figure 1 [file EMS144463-supplement-Source_Data_Figure_1.xlsx]

## Sheet: All Cycles
User: USER
Path: C:\Program Files (x86)\BMG\CLARIOstar\User\Data\
Test ID: 31415
Test Name: Growth_curve_48
Date: 11/19/2021
Time: 4:02:16 PM
ID1: 19nov21_arunj
Absorbance				Absorbance values are displayed as OD
Well	Content	Sample name	Raw Data (600)	Raw Data (600)	Raw Data (600)	Raw Data (600)	Raw Data (600)	Raw Data (600)	Raw Data (600)	Raw Data (600)	Raw Data (600)	Raw Data (600)	Raw Data (600)	Raw Data (600)	Raw Data (600)	Raw Data (600)	Raw Data (600)	Raw Data (600)	Raw Data (600)	Raw Data (600)	Raw Data (600)	Raw Data (600)	Raw Data (600)	Raw Data (600)	Raw Data (600)	Raw Data (600)	Raw Data (600)	Raw Data (600)	Raw Data (600)	Raw Data (600)	Raw Data (600)	Raw Data (600)	Raw Data (600)	Raw Data (600)	Raw Data (600)	Raw Data (600)	Raw Data (600)	Raw Data (600)	Raw Data (600)	Raw Data (600)	Raw Data (600)	Raw Data (600)	Raw Data (600)	Raw Data (600)	Raw Data (600)	Raw Data (600)	Raw Data (600)	Raw Data (600)	Raw Data (600)
	Time		0 h	0 h 5 min	0 h 10 min	0 h 15 min	0 h 20 min	0 h 25 min	0 h 30 min	0 h 35 min	0 h 40 min	0 h 45 min	0 h 50 min	0 h 55 min	1 h	1 h 5 min	1 h 10 min	1 h 15 min	1 h 20 min	1 h 25 min	1 h 30 min	1 h 35 min	1 h 40 min	1 h 45 min	1 h 50 min	1 h 55 min	2 h	2 h 5 min	2 h 10 min	2 h 15 min	2 h 20 min	2 h 25 min	2 h 30 min	2 h 35 min	2 h 40 min	2 h 45 min	2 h 50 min	2 h 55 min	3 h	3 h 5 min	3 h 10 min	3 h 15 min	3 h 20 min	3 h 25 min	3 h 30 min	3 h 35 min	3 h 40 min	3 h 45 min	3 h 50 min
A01	Sample X1	empty vector -1	0.219	0.221	0.216	0.216	0.212	0.22	0.218	0.218	0.218	0.222	0.222	0.224	0.23	0.231	0.225	0.224	0.227	0.226	0.221	0.22	0.224	0.227	0.225	0.23	0.229	0.228	0.237	0.245	0.24	0.238	0.237	0.237	0.241	0.244	0.26	0.261	0.255	0.258	0.258	0.262	0.265	0.268	0.266	0.28	0.278	0.284	0.283
A02	Sample X2	empty vector -2	0.215	0.219	0.214	0.215	0.209	0.216	0.211	0.216	0.214	0.223	0.218	0.223	0.224	0.228	0.222	0.219	0.222	0.221	0.216	0.213	0.215	0.22	0.22	0.222	0.223	0.22	0.231	0.239	0.231	0.23	0.228	0.23	0.234	0.232	0.253	0.254	0.244	0.248	0.247	0.25	0.251	0.259	0.252	0.267	0.264	0.268	0.266
A03	Sample X3	empty vector -3	0.212	0.216	0.21	0.216	0.208	0.216	0.211	0.215	0.213	0.221	0.218	0.223	0.226	0.228	0.224	0.22	0.224	0.222	0.214	0.215	0.216	0.222	0.218	0.223	0.223	0.224	0.234	0.241	0.233	0.234	0.232	0.232	0.238	0.236	0.256	0.258	0.25	0.254	0.254	0.255	0.257	0.267	0.261	0.273	0.273	0.278	0.278
A04	Sample X4	perox-1	0.216	0.22	0.213	0.217	0.211	0.218	0.211	0.218	0.215	0.225	0.219	0.226	0.227	0.228	0.222	0.22	0.221	0.22	0.215	0.214	0.217	0.222	0.216	0.22	0.222	0.221	0.232	0.237	0.23	0.229	0.227	0.227	0.234	0.23	0.25	0.252	0.244	0.248	0.247	0.247	0.25	0.257	0.252	0.266	0.262	0.27	0.269
A05	Sample X5	perox-2	0.215	0.217	0.214	0.219	0.211	0.215	0.212	0.217	0.214	0.225	0.219	0.224	0.227	0.227	0.222	0.219	0.223	0.221	0.217	0.216	0.22	0.222	0.221	0.222	0.224	0.225	0.234	0.24	0.234	0.233	0.231	0.234	0.238	0.235	0.255	0.256	0.25	0.254	0.251	0.256	0.257	0.262	0.259	0.274	0.271	0.279	0.274
A06	Sample X6	perox-3	0.225	0.227	0.222	0.228	0.218	0.226	0.219	0.226	0.223	0.235	0.227	0.234	0.237	0.237	0.23	0.225	0.23	0.229	0.223	0.223	0.225	0.23	0.227	0.229	0.23	0.23	0.241	0.248	0.239	0.24	0.239	0.24	0.245	0.243	0.264	0.266	0.257	0.26	0.258	0.26	0.264	0.271	0.266	0.282	0.278	0.286	0.282
A07	Sample X7	Erlumen-1	0.227	0.23	0.225	0.233	0.224	0.226	0.221	0.229	0.225	0.241	0.234	0.24	0.244	0.241	0.234	0.229	0.237	0.233	0.229	0.229	0.23	0.234	0.232	0.234	0.236	0.236	0.246	0.253	0.241	0.245	0.244	0.245	0.252	0.248	0.27	0.271	0.261	0.264	0.262	0.263	0.268	0.275	0.269	0.286	0.282	0.291	0.285
A08	Sample X8	Erlumen-2	0.223	0.225	0.222	0.225	0.218	0.222	0.218	0.225	0.223	0.234	0.228	0.236	0.238	0.237	0.23	0.225	0.231	0.228	0.224	0.224	0.227	0.229	0.229	0.229	0.231	0.23	0.241	0.249	0.237	0.238	0.238	0.239	0.246	0.241	0.261	0.263	0.252	0.253	0.254	0.251	0.256	0.263	0.256	0.273	0.267	0.276	0.269
B01	Sample X9	Erlumen-3	0.208	0.205	0.206	0.207	0.206	0.209	0.206	0.208	0.207	0.211	0.216	0.215	0.212	0.213	0.214	0.214	0.217	0.215	0.214	0.213	0.215	0.222	0.22	0.222	0.222	0.225	0.227	0.23	0.228	0.23	0.231	0.233	0.234	0.237	0.242	0.243	0.244	0.246	0.249	0.251	0.252	0.263	0.262	0.266	0.269	0.268	0.274
B02	Sample X10	ER-1	0.205	0.203	0.202	0.206	0.201	0.203	0.202	0.207	0.207	0.209	0.214	0.212	0.208	0.208	0.21	0.209	0.211	0.211	0.21	0.21	0.21	0.219	0.213	0.215	0.216	0.217	0.221	0.222	0.22	0.222	0.223	0.223	0.225	0.227	0.229	0.235	0.232	0.236	0.235	0.237	0.238	0.249	0.248	0.254	0.255	0.252	0.256
B03	Sample X11	ER-2	0.204	0.202	0.203	0.202	0.201	0.203	0.202	0.205	0.203	0.205	0.208	0.21	0.205	0.206	0.21	0.207	0.21	0.209	0.205	0.204	0.206	0.216	0.211	0.213	0.211	0.214	0.217	0.22	0.221	0.22	0.219	0.223	0.223	0.223	0.227	0.23	0.23	0.231	0.234	0.235	0.235	0.245	0.242	0.25	0.25	0.249	0.251
B04	Sample X12	ER-3	0.205	0.203	0.201	0.204	0.201	0.204	0.203	0.206	0.204	0.206	0.209	0.211	0.206	0.208	0.211	0.209	0.212	0.21	0.206	0.208	0.207	0.216	0.212	0.214	0.213	0.215	0.22	0.223	0.224	0.222	0.222	0.225	0.225	0.226	0.231	0.235	0.232	0.236	0.237	0.238	0.239	0.246	0.251	0.251	0.256	0.254	0.258
B05	Sample X13	OMM-1	0.208	0.203	0.204	0.207	0.203	0.203	0.205	0.206	0.203	0.206	0.208	0.211	0.208	0.207	0.212	0.211	0.213	0.212	0.209	0.211	0.211	0.218	0.216	0.217	0.217	0.219	0.222	0.222	0.227	0.226	0.227	0.228	0.229	0.23	0.234	0.237	0.237	0.24	0.242	0.242	0.243	0.25	0.256	0.255	0.257	0.257	0.261
B06	Sample X14	OMM-2	0.21	0.208	0.206	0.207	0.204	0.207	0.206	0.21	0.209	0.209	0.214	0.216	0.21	0.211	0.213	0.212	0.215	0.215	0.211	0.21	0.212	0.221	0.214	0.216	0.215	0.219	0.223	0.224	0.228	0.225	0.224	0.228	0.23	0.227	0.231	0.237	0.234	0.236	0.238	0.237	0.239	0.249	0.251	0.253	0.255	0.255	0.256
B07	Sample X15	OMM-3	0.213	0.211	0.209	0.209	0.206	0.21	0.208	0.216	0.21	0.21	0.216	0.221	0.215	0.215	0.217	0.215	0.217	0.218	0.213	0.214	0.212	0.223	0.216	0.222	0.217	0.219	0.225	0.226	0.23	0.228	0.224	0.23	0.232	0.23	0.235	0.238	0.235	0.238	0.241	0.24	0.239	0.249	0.25	0.251	0.255	0.253	0.256
B08	Sample X16	Su9-1	0.213	0.209	0.21	0.212	0.21	0.212	0.208	0.215	0.213	0.211	0.218	0.221	0.215	0.213	0.215	0.216	0.217	0.218	0.211	0.217	0.214	0.222	0.215	0.219	0.217	0.22	0.225	0.229	0.234	0.23	0.226	0.23	0.233	0.23	0.236	0.24	0.238	0.241	0.244	0.24	0.247	0.251	0.253	0.254	0.257	0.258	0.259
C01	Sample X17	Su9-2	0.213	0.216	0.217	0.217	0.22	0.22	0.219	0.219	0.222	0.223	0.223	0.225	0.228	0.229	0.231	0.23	0.233	0.232	0.232	0.234	0.237	0.236	0.255	0.242	0.242	0.244	0.243	0.246	0.249	0.25	0.254	0.255	0.257	0.257	0.26	0.263	0.265	0.267	0.271	0.272	0.278	0.279	0.284	0.285	0.289	0.292	0.296
C02	Sample X18	Su9-3	0.208	0.211	0.21	0.211	0.21	0.213	0.213	0.21	0.212	0.215	0.216	0.217	0.218	0.219	0.22	0.219	0.222	0.221	0.224	0.225	0.226	0.228	0.275	0.231	0.232	0.235	0.234	0.236	0.238	0.24	0.257	0.245	0.247	0.249	0.249	0.252	0.254	0.255	0.258	0.261	0.266	0.268	0.27	0.273	0.28	0.277	0.28
C03	Sample X19	PM-1	0.211	0.217	0.214	0.216	0.214	0.216	0.216	0.216	0.215	0.218	0.22	0.222	0.222	0.224	0.226	0.225	0.226	0.226	0.229	0.23	0.231	0.23	0.241	0.234	0.237	0.24	0.239	0.242	0.241	0.243	0.248	0.25	0.252	0.252	0.255	0.256	0.258	0.26	0.264	0.265	0.271	0.27	0.275	0.276	0.307	0.28	0.285
C04	Sample X20	PM-2	0.203	0.206	0.203	0.206	0.204	0.205	0.205	0.203	0.204	0.206	0.225	0.208	0.21	0.211	0.211	0.21	0.212	0.211	0.215	0.215	0.217	0.217	0.22	0.219	0.221	0.224	0.222	0.223	0.226	0.226	0.23	0.232	0.232	0.234	0.235	0.239	0.239	0.239	0.244	0.245	0.267	0.252	0.254	0.255	0.274	0.26	0.262
C05	Sample X21	PM-3	0.207	0.208	0.207	0.207	0.208	0.208	0.209	0.207	0.209	0.212	0.234	0.213	0.214	0.215	0.216	0.216	0.217	0.219	0.222	0.223	0.225	0.224	0.229	0.229	0.233	0.235	0.235	0.236	0.237	0.24	0.242	0.244	0.246	0.249	0.251	0.253	0.258	0.259	0.26	0.263	0.3	0.269	0.273	0.275	0.279	0.282	0.285
C06	Sample X22	Vac-1	0.207	0.211	0.207	0.209	0.207	0.209	0.209	0.208	0.209	0.209	0.211	0.213	0.215	0.216	0.216	0.216	0.216	0.216	0.219	0.218	0.221	0.22	0.224	0.223	0.224	0.228	0.226	0.228	0.23	0.231	0.234	0.235	0.235	0.238	0.24	0.242	0.242	0.244	0.246	0.248	0.253	0.253	0.256	0.257	0.259	0.262	0.265
C07	Sample X23	Vac-2	0.209	0.209	0.207	0.209	0.208	0.21	0.211	0.21	0.208	0.211	0.211	0.214	0.216	0.217	0.217	0.217	0.217	0.217	0.22	0.22	0.222	0.222	0.226	0.225	0.226	0.23	0.227	0.227	0.232	0.238	0.235	0.236	0.237	0.239	0.24	0.243	0.244	0.244	0.247	0.247	0.251	0.253	0.258	0.257	0.259	0.26	0.263
C08	Sample X24	Vac-3	0.211	0.212	0.212	0.213	0.209	0.213	0.215	0.211	0.212	0.215	0.211	0.215	0.217	0.217	0.217	0.218	0.219	0.217	0.222	0.221	0.221	0.222	0.224	0.223	0.225	0.229	0.227	0.227	0.228	0.232	0.234	0.235	0.235	0.236	0.238	0.241	0.242	0.243	0.245	0.247	0.247	0.251	0.254	0.254	0.258	0.258	0.28
D01	Sample X25	untagged-1	0.208	0.207	0.211	0.211	0.206	0.209	0.208	0.21	0.21	0.208	0.211	0.213	0.213	0.211	0.213	0.214	0.213	0.235	0.216	0.218	0.218	0.219	0.224	0.222	0.222	0.224	0.225	0.227	0.229	0.231	0.242	0.232	0.234	0.237	0.239	0.24	0.242	0.244	0.247	0.249	0.252	0.254	0.256	0.261	0.262	0.265	0.269
D02	Sample X26	untagged-2	0.212	0.21	0.214	0.213	0.211	0.213	0.212	0.213	0.214	0.213	0.216	0.217	0.216	0.219	0.218	0.219	0.219	0.25	0.222	0.222	0.223	0.223	0.246	0.227	0.228	0.23	0.23	0.23	0.232	0.233	0.259	0.235	0.238	0.239	0.248	0.244	0.246	0.248	0.252	0.254	0.256	0.258	0.259	0.266	0.267	0.269	0.27
D03	Sample X27	untagged-3	0.209	0.206	0.21	0.209	0.205	0.206	0.206	0.205	0.205	0.204	0.208	0.207	0.206	0.205	0.207	0.209	0.208	0.21	0.209	0.21	0.211	0.212	0.213	0.213	0.214	0.215	0.216	0.215	0.219	0.219	0.218	0.22	0.223	0.223	0.227	0.228	0.229	0.23	0.234	0.235	0.236	0.239	0.241	0.244	0.246	0.248	0.252
D04	Sample X28	blank medium	0.161	0.159	0.162	0.16	0.158	0.159	0.157	0.158	0.159	0.156	0.158	0.159	0.157	0.157	0.158	0.158	0.157	0.158	0.158	0.158	0.158	0.158	0.158	0.158	0.158	0.156	0.158	0.157	0.158	0.158	0.157	0.156	0.157	0.156	0.157	0.158	0.157	0.156	0.159	0.157	0.157	0.157	0.155	0.159	0.157	0.158	0.158
D05	Sample X29	blank medium	0.163	0.16	0.163	0.16	0.158	0.164	0.159	0.161	0.162	0.16	0.161	0.163	0.162	0.164	0.16	0.161	0.161	0.162	0.164	0.163	0.164	0.165	0.161	0.166	0.164	0.162	0.161	0.162	0.164	0.166	0.163	0.158	0.161	0.162	0.164	0.165	0.165	0.163	0.165	0.166	0.163	0.166	0.162	0.166	0.163	0.161	0.162
D06	Sample X30	blank medium	0.165	0.164	0.167	0.166	0.162	0.164	0.162	0.164	0.164	0.159	0.163	0.164	0.162	0.161	0.161	0.162	0.162	0.163	0.163	0.164	0.164	0.163	0.162	0.164	0.162	0.163	0.162	0.163	0.165	0.165	0.163	0.16	0.164	0.163	0.163	0.164	0.162	0.163	0.164	0.163	0.163	0.164	0.161	0.164	0.163	0.163	0.164
		Time (h)	0	0.0833333	0.166667	0.25	0.333333	0.416667	0.5	0.583333	0.666667	0.75	0.833333	0.916667	1	1.08333	1.16667	1.25	1.33333	1.41667	1.5	1.58333	1.66667	1.75	1.83333	1.91667	2	2.08333	2.16667	2.25	2.33333	2.41667	2.5	2.58333	2.66667	2.75	2.83333	2.91667	3	3.08333	3.16667	3.25	3.33333	3.41667	3.5	3.58333	3.66667	3.75	3.83333
	bg subtraction	empty vector -1	0.058	0.062	0.054	0.056	0.054	0.061	0.061	0.06	0.059	0.066	0.064	0.065	0.073	0.074	0.067	0.066	0.07	0.068	0.063	0.062	0.066	0.069	0.067	0.072	0.071	0.072	0.079	0.088	0.082	0.08	0.08	0.081	0.084	0.088	0.103	0.103	0.098	0.102	0.099	0.105	0.108	0.111	0.111	0.121	0.121	0.126	0.125
		empty vector -2	0.054	0.06	0.052	0.055	0.051	0.057	0.054	0.058	0.055	0.067	0.06	0.064	0.067	0.071	0.064	0.061	0.065	0.063	0.058	0.055	0.057	0.062	0.062	0.064	0.065	0.064	0.073	0.082	0.073	0.072	0.071	0.074	0.077	0.076	0.096	0.096	0.087	0.092	0.088	0.093	0.094	0.102	0.097	0.108	0.107	0.11	0.108
		empty vector -3	0.051	0.057	0.048	0.056	0.05	0.057	0.054	0.057	0.054	0.065	0.06	0.064	0.069	0.071	0.066	0.062	0.067	0.064	0.056	0.057	0.058	0.064	0.06	0.065	0.065	0.068	0.076	0.084	0.075	0.076	0.075	0.076	0.081	0.08	0.099	0.1	0.093	0.098	0.095	0.098	0.1	0.11	0.106	0.114	0.116	0.12	0.12
		perox-1	0.055	0.061	0.051	0.057	0.053	0.059	0.054	0.06	0.056	0.069	0.061	0.067	0.07	0.071	0.064	0.062	0.064	0.062	0.057	0.056	0.059	0.064	0.058	0.062	0.064	0.065	0.074	0.08	0.072	0.071	0.07	0.071	0.077	0.074	0.093	0.094	0.087	0.092	0.088	0.09	0.093	0.1	0.097	0.107	0.105	0.112	0.111
		perox-2	0.054	0.058	0.052	0.059	0.053	0.056	0.055	0.059	0.055	0.069	0.061	0.065	0.07	0.07	0.064	0.061	0.066	0.063	0.059	0.058	0.062	0.064	0.063	0.064	0.066	0.069	0.076	0.083	0.076	0.075	0.074	0.078	0.081	0.079	0.098	0.098	0.093	0.098	0.092	0.099	0.1	0.105	0.104	0.115	0.114	0.121	0.116
		perox-3	0.064	0.068	0.06	0.068	0.06	0.067	0.062	0.068	0.064	0.079	0.069	0.075	0.08	0.08	0.072	0.067	0.073	0.071	0.065	0.065	0.067	0.072	0.069	0.071	0.072	0.074	0.083	0.091	0.081	0.082	0.082	0.084	0.088	0.087	0.107	0.108	0.1	0.104	0.099	0.103	0.107	0.114	0.111	0.123	0.121	0.128	0.124
		Erlumen-1	0.066	0.071	0.063	0.073	0.066	0.067	0.064	0.071	0.066	0.085	0.076	0.081	0.087	0.084	0.076	0.071	0.08	0.075	0.071	0.071	0.072	0.076	0.074	0.076	0.078	0.08	0.088	0.096	0.083	0.087	0.087	0.089	0.095	0.092	0.113	0.113	0.104	0.108	0.103	0.106	0.111	0.118	0.114	0.127	0.125	0.133	0.127
		Erlumen-2	0.062	0.066	0.06	0.065	0.06	0.063	0.061	0.067	0.064	0.078	0.07	0.077	0.081	0.08	0.072	0.067	0.074	0.07	0.066	0.066	0.069	0.071	0.071	0.071	0.073	0.074	0.083	0.092	0.079	0.08	0.081	0.083	0.089	0.085	0.104	0.105	0.095	0.097	0.095	0.094	0.099	0.106	0.101	0.114	0.11	0.118	0.111
		Erlumen-3	0.047	0.046	0.044	0.047	0.048	0.05	0.049	0.05	0.048	0.055	0.058	0.056	0.055	0.056	0.056	0.056	0.06	0.057	0.056	0.055	0.057	0.064	0.062	0.064	0.064	0.069	0.069	0.073	0.07	0.072	0.074	0.077	0.077	0.081	0.085	0.085	0.087	0.09	0.09	0.094	0.095	0.106	0.107	0.107	0.112	0.11	0.116
		ER-1	0.044	0.044	0.04	0.046	0.043	0.044	0.045	0.049	0.048	0.053	0.056	0.053	0.051	0.051	0.052	0.051	0.054	0.053	0.052	0.052	0.052	0.061	0.055	0.057	0.058	0.061	0.063	0.065	0.062	0.064	0.066	0.067	0.068	0.071	0.072	0.077	0.075	0.08	0.076	0.08	0.081	0.092	0.093	0.095	0.098	0.094	0.098
		ER-2	0.043	0.043	0.041	0.042	0.043	0.044	0.045	0.047	0.044	0.049	0.05	0.051	0.048	0.049	0.052	0.049	0.053	0.051	0.047	0.046	0.048	0.058	0.053	0.055	0.053	0.058	0.059	0.063	0.063	0.062	0.062	0.067	0.066	0.067	0.07	0.072	0.073	0.075	0.075	0.078	0.078	0.088	0.087	0.091	0.093	0.091	0.093
		ER-3	0.044	0.044	0.039	0.044	0.043	0.045	0.046	0.048	0.045	0.05	0.051	0.052	0.049	0.051	0.053	0.051	0.055	0.052	0.048	0.05	0.049	0.058	0.054	0.056	0.055	0.059	0.062	0.066	0.066	0.064	0.065	0.069	0.068	0.07	0.074	0.077	0.075	0.08	0.078	0.081	0.082	0.089	0.096	0.092	0.099	0.096	0.1
		OMM-1	0.047	0.044	0.042	0.047	0.045	0.044	0.048	0.048	0.044	0.05	0.05	0.052	0.051	0.05	0.054	0.053	0.056	0.054	0.051	0.053	0.053	0.06	0.058	0.059	0.059	0.063	0.064	0.065	0.069	0.068	0.07	0.072	0.072	0.074	0.077	0.079	0.08	0.084	0.083	0.085	0.086	0.093	0.101	0.096	0.1	0.099	0.103
		OMM-2	0.049	0.049	0.044	0.047	0.046	0.048	0.049	0.052	0.05	0.053	0.056	0.057	0.053	0.054	0.055	0.054	0.058	0.057	0.053	0.052	0.054	0.063	0.056	0.058	0.057	0.063	0.065	0.067	0.07	0.067	0.067	0.072	0.073	0.071	0.074	0.079	0.077	0.08	0.079	0.08	0.082	0.092	0.096	0.094	0.098	0.097	0.098
		OMM-3	0.052	0.052	0.047	0.049	0.048	0.051	0.051	0.058	0.051	0.054	0.058	0.062	0.058	0.058	0.059	0.057	0.06	0.06	0.055	0.056	0.054	0.065	0.058	0.064	0.059	0.063	0.067	0.069	0.072	0.07	0.067	0.074	0.075	0.074	0.078	0.08	0.078	0.082	0.082	0.083	0.082	0.092	0.095	0.092	0.098	0.095	0.098
		Su9-1	0.052	0.05	0.048	0.052	0.052	0.053	0.051	0.057	0.054	0.055	0.06	0.062	0.058	0.056	0.057	0.058	0.06	0.06	0.053	0.059	0.056	0.064	0.057	0.061	0.059	0.064	0.067	0.072	0.076	0.072	0.069	0.074	0.076	0.074	0.079	0.082	0.081	0.085	0.085	0.083	0.09	0.094	0.098	0.095	0.1	0.1	0.101
		Su9-2	0.052	0.057	0.055	0.057	0.062	0.061	0.062	0.061	0.063	0.067	0.065	0.066	0.071	0.072	0.073	0.072	0.076	0.074	0.074	0.076	0.079	0.078	0.097	0.084	0.084	0.088	0.085	0.089	0.091	0.092	0.097	0.099	0.1	0.101	0.103	0.105	0.108	0.111	0.112	0.115	0.121	0.122	0.129	0.126	0.132	0.134	0.138
		Su9-3	0.047	0.052	0.048	0.051	0.052	0.054	0.056	0.052	0.053	0.059	0.058	0.058	0.061	0.062	0.062	0.061	0.065	0.063	0.066	0.067	0.068	0.07	0.117	0.073	0.074	0.079	0.076	0.079	0.08	0.082	0.1	0.089	0.09	0.093	0.092	0.094	0.097	0.099	0.099	0.104	0.109	0.111	0.115	0.114	0.123	0.119	0.122
		PM-1	0.05	0.058	0.052	0.056	0.056	0.057	0.059	0.058	0.056	0.062	0.062	0.063	0.065	0.067	0.068	0.067	0.069	0.068	0.071	0.072	0.073	0.072	0.083	0.076	0.079	0.084	0.081	0.085	0.083	0.085	0.091	0.094	0.095	0.096	0.098	0.098	0.101	0.104	0.105	0.108	0.114	0.113	0.12	0.117	0.15	0.122	0.127
		PM-2	0.042	0.047	0.041	0.046	0.046	0.046	0.048	0.045	0.045	0.05	0.067	0.049	0.053	0.054	0.053	0.052	0.055	0.053	0.057	0.057	0.059	0.059	0.062	0.061	0.063	0.068	0.064	0.066	0.068	0.068	0.073	0.076	0.075	0.078	0.078	0.081	0.082	0.083	0.085	0.088	0.11	0.095	0.099	0.096	0.117	0.102	0.104
		PM-3	0.046	0.049	0.045	0.047	0.05	0.049	0.052	0.049	0.05	0.056	0.076	0.054	0.057	0.058	0.058	0.058	0.06	0.061	0.064	0.065	0.067	0.066	0.071	0.071	0.075	0.079	0.077	0.079	0.079	0.082	0.085	0.088	0.089	0.093	0.094	0.095	0.101	0.103	0.101	0.106	0.143	0.112	0.118	0.116	0.122	0.124	0.127
		Vac-1	0.046	0.052	0.045	0.049	0.049	0.05	0.052	0.05	0.05	0.053	0.053	0.054	0.058	0.059	0.058	0.058	0.059	0.058	0.061	0.06	0.063	0.062	0.066	0.065	0.066	0.072	0.068	0.071	0.072	0.073	0.077	0.079	0.078	0.082	0.083	0.084	0.085	0.088	0.087	0.091	0.096	0.096	0.101	0.098	0.102	0.104	0.107
		Vac-2	0.048	0.05	0.045	0.049	0.05	0.051	0.054	0.052	0.049	0.055	0.053	0.055	0.059	0.06	0.059	0.059	0.06	0.059	0.062	0.062	0.064	0.064	0.068	0.067	0.068	0.074	0.069	0.07	0.074	0.08	0.078	0.08	0.08	0.083	0.083	0.085	0.087	0.088	0.088	0.09	0.094	0.096	0.103	0.098	0.102	0.102	0.105
		Vac-3	0.05	0.053	0.05	0.053	0.051	0.054	0.058	0.053	0.053	0.059	0.053	0.056	0.06	0.06	0.059	0.06	0.062	0.059	0.064	0.063	0.063	0.064	0.066	0.065	0.067	0.073	0.069	0.07	0.07	0.074	0.077	0.079	0.078	0.08	0.081	0.083	0.085	0.087	0.086	0.09	0.09	0.094	0.099	0.095	0.101	0.1	0.122
		untagged-1	0.047	0.048	0.049	0.051	0.048	0.05	0.051	0.052	0.051	0.052	0.053	0.054	0.056	0.054	0.055	0.056	0.056	0.077	0.058	0.06	0.06	0.061	0.066	0.064	0.064	0.068	0.067	0.07	0.071	0.073	0.085	0.076	0.077	0.081	0.082	0.082	0.085	0.088	0.088	0.092	0.095	0.097	0.101	0.102	0.105	0.107	0.111
		untagged-2	0.051	0.051	0.052	0.053	0.053	0.054	0.055	0.055	0.055	0.057	0.058	0.058	0.059	0.062	0.06	0.061	0.062	0.092	0.064	0.064	0.065	0.065	0.088	0.069	0.07	0.074	0.072	0.073	0.074	0.075	0.102	0.079	0.081	0.083	0.091	0.086	0.089	0.092	0.093	0.097	0.099	0.101	0.104	0.107	0.11	0.111	0.112
		untagged-3	0.048	0.047	0.048	0.049	0.047	0.047	0.049	0.047	0.046	0.048	0.05	0.048	0.049	0.048	0.049	0.051	0.051	0.052	0.051	0.052	0.053	0.054	0.055	0.055	0.056	0.059	0.058	0.058	0.061	0.061	0.061	0.064	0.066	0.067	0.07	0.07	0.072	0.074	0.075	0.078	0.079	0.082	0.086	0.085	0.089	0.09	0.094
	bg subtraction	empty vector -1	0.058	0.062	0.054	0.056	0.054	0.061	0.061	0.06	0.059	0.066	0.064	0.065	0.073	0.074	0.067	0.066	0.07	0.068	0.063	0.062	0.066	0.069	0.067	0.072	0.071	0.072	0.079	0.088	0.082	0.08	0.08	0.081	0.084	0.088	0.103	0.103	0.098	0.102	0.099	0.105	0.108	0.111	0.111	0.121	0.121	0.126	0.125
	pasted as values	empty vector -2	0.054	0.06	0.052	0.055	0.051	0.057	0.054	0.058	0.055	0.067	0.06	0.064	0.067	0.071	0.064	0.061	0.065	0.063	0.058	0.055	0.057	0.062	0.062	0.064	0.065	0.064	0.073	0.082	0.073	0.072	0.071	0.074	0.077	0.076	0.096	0.096	0.087	0.092	0.088	0.093	0.094	0.102	0.097	0.108	0.107	0.11	0.108
		empty vector -3	0.051	0.057	0.048	0.056	0.05	0.057	0.054	0.057	0.054	0.065	0.06	0.064	0.069	0.071	0.066	0.062	0.067	0.064	0.056	0.057	0.058	0.064	0.06	0.065	0.065	0.068	0.076	0.084	0.075	0.076	0.075	0.076	0.081	0.08	0.099	0.1	0.093	0.098	0.095	0.098	0.1	0.11	0.106	0.114	0.116	0.12	0.12
		perox-1	0.055	0.061	0.051	0.057	0.053	0.059	0.054	0.06	0.056	0.069	0.061	0.067	0.07	0.071	0.064	0.062	0.064	0.062	0.057	0.056	0.059	0.064	0.058	0.062	0.064	0.065	0.074	0.08	0.072	0.071	0.07	0.071	0.077	0.074	0.093	0.094	0.087	0.092	0.088	0.09	0.093	0.1	0.097	0.107	0.105	0.112	0.111
		perox-2	0.054	0.058	0.052	0.059	0.053	0.056	0.055	0.059	0.055	0.069	0.061	0.065	0.07	0.07	0.064	0.061	0.066	0.063	0.059	0.058	0.062	0.064	0.063	0.064	0.066	0.069	0.076	0.083	0.076	0.075	0.074	0.078	0.081	0.079	0.098	0.098	0.093	0.098	0.092	0.099	0.1	0.105	0.104	0.115	0.114	0.121	0.116
		perox-3	0.064	0.068	0.06	0.068	0.06	0.067	0.062	0.068	0.064	0.079	0.069	0.075	0.08	0.08	0.072	0.067	0.073	0.071	0.065	0.065	0.067	0.072	0.069	0.071	0.072	0.074	0.083	0.091	0.081	0.082	0.082	0.084	0.088	0.087	0.107	0.108	0.1	0.104	0.099	0.103	0.107	0.114	0.111	0.123	0.121	0.128	0.124
		Erlumen-1	0.066	0.071	0.063	0.073	0.066	0.067	0.064	0.071	0.066	0.085	0.076	0.081	0.087	0.084	0.076	0.071	0.08	0.075	0.071	0.071	0.072	0.076	0.074	0.076	0.078	0.08	0.088	0.096	0.083	0.087	0.087	0.089	0.095	0.092	0.113	0.113	0.104	0.108	0.103	0.106	0.111	0.118	0.114	0.127	0.125	0.133	0.127
		Erlumen-2	0.062	0.066	0.06	0.065	0.06	0.063	0.061	0.067	0.064	0.078	0.07	0.077	0.081	0.08	0.072	0.067	0.074	0.07	0.066	0.066	0.069	0.071	0.071	0.071	0.073	0.074	0.083	0.092	0.079	0.08	0.081	0.083	0.089	0.085	0.104	0.105	0.095	0.097	0.095	0.094	0.099	0.106	0.101	0.114	0.11	0.118	0.111
		Erlumen-3	0.047	0.046	0.044	0.047	0.048	0.05	0.049	0.05	0.048	0.055	0.058	0.056	0.055	0.056	0.056	0.056	0.06	0.057	0.056	0.055	0.057	0.064	0.062	0.064	0.064	0.069	0.069	0.073	0.07	0.072	0.074	0.077	0.077	0.081	0.085	0.085	0.087	0.09	0.09	0.094	0.095	0.106	0.107	0.107	0.112	0.11	0.116
		ER-1	0.044	0.044	0.04	0.046	0.043	0.044	0.045	0.049	0.048	0.053	0.056	0.053	0.051	0.051	0.052	0.051	0.054	0.053	0.052	0.052	0.052	0.061	0.055	0.057	0.058	0.061	0.063	0.065	0.062	0.064	0.066	0.067	0.068	0.071	0.072	0.077	0.075	0.08	0.076	0.08	0.081	0.092	0.093	0.095	0.098	0.094	0.098
		ER-2	0.043	0.043	0.041	0.042	0.043	0.044	0.045	0.047	0.044	0.049	0.05	0.051	0.048	0.049	0.052	0.049	0.053	0.051	0.047	0.046	0.048	0.058	0.053	0.055	0.053	0.058	0.059	0.063	0.063	0.062	0.062	0.067	0.066	0.067	0.07	0.072	0.073	0.075	0.075	0.078	0.078	0.088	0.087	0.091	0.093	0.091	0.093
		ER-3	0.044	0.044	0.039	0.044	0.043	0.045	0.046	0.048	0.045	0.05	0.051	0.052	0.049	0.051	0.053	0.051	0.055	0.052	0.048	0.05	0.049	0.058	0.054	0.056	0.055	0.059	0.062	0.066	0.066	0.064	0.065	0.069	0.068	0.07	0.074	0.077	0.075	0.08	0.078	0.081	0.082	0.089	0.096	0.092	0.099	0.096	0.1
		OMM-1	0.047	0.044	0.042	0.047	0.045	0.044	0.048	0.048	0.044	0.05	0.05	0.052	0.051	0.05	0.054	0.053	0.056	0.054	0.051	0.053	0.053	0.06	0.058	0.059	0.059	0.063	0.064	0.065	0.069	0.068	0.07	0.072	0.072	0.074	0.077	0.079	0.08	0.084	0.083	0.085	0.086	0.093	0.101	0.096	0.1	0.099	0.103
		OMM-2	0.049	0.049	0.044	0.047	0.046	0.048	0.049	0.052	0.05	0.053	0.056	0.057	0.053	0.054	0.055	0.054	0.058	0.057	0.053	0.052	0.054	0.063	0.056	0.058	0.057	0.063	0.065	0.067	0.07	0.067	0.067	0.072	0.073	0.071	0.074	0.079	0.077	0.08	0.079	0.08	0.082	0.092	0.096	0.094	0.098	0.097	0.098
		OMM-3	0.052	0.052	0.047	0.049	0.048	0.051	0.051	0.058	0.051	0.054	0.058	0.062	0.058	0.058	0.059	0.057	0.06	0.06	0.055	0.056	0.054	0.065	0.058	0.064	0.059	0.063	0.067	0.069	0.072	0.07	0.067	0.074	0.075	0.074	0.078	0.08	0.078	0.082	0.082	0.083	0.082	0.092	0.095	0.092	0.098	0.095	0.098
		Su9-1	0.052	0.05	0.048	0.052	0.052	0.053	0.051	0.057	0.054	0.055	0.06	0.062	0.058	0.056	0.057	0.058	0.06	0.06	0.053	0.059	0.056	0.064	0.057	0.061	0.059	0.064	0.067	0.072	0.076	0.072	0.069	0.074	0.076	0.074	0.079	0.082	0.081	0.085	0.085	0.083	0.09	0.094	0.098	0.095	0.1	0.1	0.101
		Su9-2	0.052	0.057	0.055	0.057	0.062	0.061	0.062	0.061	0.063	0.067	0.065	0.066	0.071	0.072	0.073	0.072	0.076	0.074	0.074	0.076	0.079	0.078	0.097	0.084	0.084	0.088	0.085	0.089	0.091	0.092	0.097	0.099	0.1	0.101	0.103	0.105	0.108	0.111	0.112	0.115	0.121	0.122	0.129	0.126	0.132	0.134	0.138
		Su9-3	0.047	0.052	0.048	0.051	0.052	0.054	0.056	0.052	0.053	0.059	0.058	0.058	0.061	0.062	0.062	0.061	0.065	0.063	0.066	0.067	0.068	0.07	0.117	0.073	0.074	0.079	0.076	0.079	0.08	0.082	0.1	0.089	0.09	0.093	0.092	0.094	0.097	0.099	0.099	0.104	0.109	0.111	0.115	0.114	0.123	0.119	0.122
		PM-1	0.05	0.058	0.052	0.056	0.056	0.057	0.059	0.058	0.056	0.062	0.062	0.063	0.065	0.067	0.068	0.067	0.069	0.068	0.071	0.072	0.073	0.072	0.083	0.076	0.079	0.084	0.081	0.085	0.083	0.085	0.091	0.094	0.095	0.096	0.098	0.098	0.101	0.104	0.105	0.108	0.114	0.113	0.12	0.117	0.15	0.122	0.127
		PM-2	0.042	0.047	0.041	0.046	0.046	0.046	0.048	0.045	0.045	0.05	0.067	0.049	0.053	0.054	0.053	0.052	0.055	0.053	0.057	0.057	0.059	0.059	0.062	0.061	0.063	0.068	0.064	0.066	0.068	0.068	0.073	0.076	0.075	0.078	0.078	0.081	0.082	0.083	0.085	0.088	0.11	0.095	0.099	0.096	0.117	0.102	0.104
		PM-3	0.046	0.049	0.045	0.047	0.05	0.049	0.052	0.049	0.05	0.056	0.076	0.054	0.057	0.058	0.058	0.058	0.06	0.061	0.064	0.065	0.067	0.066	0.071	0.071	0.075	0.079	0.077	0.079	0.079	0.082	0.085	0.088	0.089	0.093	0.094	0.095	0.101	0.103	0.101	0.106	0.143	0.112	0.118	0.116	0.122	0.124	0.127
		Vac-1	0.046	0.052	0.045	0.049	0.049	0.05	0.052	0.05	0.05	0.053	0.053	0.054	0.058	0.059	0.058	0.058	0.059	0.058	0.061	0.06	0.063	0.062	0.066	0.065	0.066	0.072	0.068	0.071	0.072	0.073	0.077	0.079	0.078	0.082	0.083	0.084	0.085	0.088	0.087	0.091	0.096	0.096	0.101	0.098	0.102	0.104	0.107
		Vac-2	0.048	0.05	0.045	0.049	0.05	0.051	0.054	0.052	0.049	0.055	0.053	0.055	0.059	0.06	0.059	0.059	0.06	0.059	0.062	0.062	0.064	0.064	0.068	0.067	0.068	0.074	0.069	0.07	0.074	0.08	0.078	0.08	0.08	0.083	0.083	0.085	0.087	0.088	0.088	0.09	0.094	0.096	0.103	0.098	0.102	0.102	0.105
		Vac-3	0.05	0.053	0.05	0.053	0.051	0.054	0.058	0.053	0.053	0.059	0.053	0.056	0.06	0.06	0.059	0.06	0.062	0.059	0.064	0.063	0.063	0.064	0.066	0.065	0.067	0.073	0.069	0.07	0.07	0.074	0.077	0.079	0.078	0.08	0.081	0.083	0.085	0.087	0.086	0.09	0.09	0.094	0.099	0.095	0.101	0.1	0.122
		untagged-1	0.047	0.048	0.049	0.051	0.048	0.05	0.051	0.052	0.051	0.052	0.053	0.054	0.056	0.054	0.055	0.056	0.056	0.077	0.058	0.06	0.06	0.061	0.066	0.064	0.064	0.068	0.067	0.07	0.071	0.073	0.085	0.076	0.077	0.081	0.082	0.082	0.085	0.088	0.088	0.092	0.095	0.097	0.101	0.102	0.105	0.107	0.111
		untagged-2	0.051	0.051	0.052	0.053	0.053	0.054	0.055	0.055	0.055	0.057	0.058	0.058	0.059	0.062	0.06	0.061	0.062	0.092	0.064	0.064	0.065	0.065	0.088	0.069	0.07	0.074	0.072	0.073	0.074	0.075	0.102	0.079	0.081	0.083	0.091	0.086	0.089	0.092	0.093	0.097	0.099	0.101	0.104	0.107	0.11	0.111	0.112
		untagged-3	0.048	0.047	0.048	0.049	0.047	0.047	0.049	0.047	0.046	0.048	0.05	0.048	0.049	0.048	0.049	0.051	0.051	0.052	0.051	0.052	0.053	0.054	0.055	0.055	0.056	0.059	0.058	0.058	0.061	0.061	0.061	0.064	0.066	0.067	0.07	0.07	0.072	0.074	0.075	0.078	0.079	0.082	0.086	0.085	0.089	0.09	0.094
				mean
	doubling time (h)	empty vector -1	3.19214	3.11639		doubling time = duration * log (2) / log (finalOD) -log (initial OD)
		empty vector -2	3.04145
		empty vector -3	3.11558
		perox-1	3.08505	3.12682
		perox-2	3.1201
		perox-3	3.17532
		Erlumen-1	3.42702	3.30751
		Erlumen-2	3.29108
		Erlumen-3	3.20441
		ER-1	2.94895	2.97526
		ER-2	2.96453
		ER-3	3.01231
		OMM-1	3.12415	3.15388
		OMM-2	3.14576
		OMM-3	3.19172
		Su9-1	3.07072	3.23809
		Su9-2	3.39958
		Su9-3	3.24397
		PM-1	3.31078	3.15212
		PM-2	2.93845
		PM-3	3.20713
		Vac-1	3.04785	3.0681
		Vac-2	3.12949
		Vac-3	3.02697
		untagged-1	2.99889	2.94967
		untagged-2	3.01094
		untagged-3	2.83918
[truncated: 328 more columns]
