# Supplementary material for: METALIC reveals interorganelle lipid flux in live cells by enzymatic mass tagging
Source: Nat Cell Biol. Author manuscript; Available in PMC 2022 Jun 24. (PMC9203272; doi:10.1038/s41556-022-00917-9)
Supplement: Source Data Figure 2 [file EMS144463-supplement-Source_Data_Figure_2.xlsx]

## Sheet: PE322
		precursor - 686.4766[M-H]	precursor - 700.4923[M-H]	m14/m+m14*100
Replicate		Peak Area	Peak Area
Expected		3.42863e+09	1.44729e+09						clone1	clone2	clone3
empvec_1	Empty vector	2785605632	8.0658e+06	0.288717				empvec_1	0.288717	0.340315	0.363545
untarg_1	Untargeted	1974929920	1460716032	42.5165				untarg_1	42.5165	43.8545	43.8337
Kar2_1	ER lumen	1894805888	216002832	10.2332				ER lumen	10.2332	9.12591	9.58699
Ubc6_1	ER	1986247808	1000381760	33.4953				ER	33.4953	32.688	33.3055
Pex3_1	Peroxisome	2368244480	640155008	21.2789				Peroxisome	21.2789	18.7156	20.4629
Tom70_1	Outer. mito. membrane	1138268928	527971808	31.6864				OMM	31.6864	31.172	33.6974
Su9_1	Mito. matrix	2887457792	170694400	5.58162				Mito. matrix	5.58162	5.6746	6.76936
PHOsh1_1	PM	1760382720	265482080	13.1046				PM	13.1046	15.0397	14.7447
Vac8_1	Vacuole	3460116992	446965984	11.4399				Vacuole	11.4399	11.5347	11.2874
empvec_2	Empty vector	2564450048	8757011	0.340315
untarg_2	Untargeted	1619708160	1265133824	43.8545
Kar2_2	ER lumen	2662330368	267361104	9.12591
Ubc6_2	ER	2111813632	1025537280	32.688
Pex3_2	Peroxisome	2597293312	598020608	18.7156
Tom70_2	Outer. mito. membrane	1432870272	648942528	31.172
Su9_2	Mito. matrix	3023068160	181867136	5.6746
PHOsh1_2	PM	1892386176	334990560	15.0397
Vac8_2	Vacuole	3255230720	424437504	11.5347
empvec_3	Empty vector	2560317440	9341871	0.363545
untarg_3	Untargeted	1810788480	1413191040	43.8337
Kar2_3	ER lumen	2718994432	288310080	9.58699
Ubc6_3	ER	1454458240	726317760	33.3055
Pex3_3	Peroxisome	2021048576	519964928	20.4629
Tom70_3	Outer. mito. membrane	1384359680	703583296	33.6974
Su9_3	Mito. matrix	1715199360	124538384	6.76936
PHOsh1_3	PM	1743840768	301592000	14.7447
Vac8_3	Vacuole	3086732032	392741312	11.2874

## Sheet: PE321
		precursor - 688.4923[M-H]	precursor - 702.5079[M-H]	m14/m+m14*100
Replicate		Peak Area	Peak Area
Expected		2.22493e+09	1.01051e+09						clone1	clone2	clone3
empvec_1	Empty vector	1789138560	24277314	1.33876				empvec_1	1.33876	1.48266	1.3223
untarg_1	Untargeted	1700269312	991371200	36.8315				untarg_1	36.8315	39.6745	38.0591
Kar2_1	ER lumen	1460211072	104151176	6.65774				ER lumen	6.65774	6.17151	6.32493
Ubc6_1	ER	1742213376	764161728	30.4887				ER	30.4887	30.3404	32.334
Pex3_1	Peroxisome	1766051200	334546272	15.9262				Peroxisome	15.9262	13.9142	14.5178
Tom70_1	Outer. mito. membrane	1118077056	335440576	23.0778				OMM	23.0778	22.8935	25.0893
Su9_1	Mito. matrix	2013844224	510646816	20.2277				Mito. matrix	20.2277	16.1167	19.6674
PHOsh1_1	PM	1427144064	213744976	13.0262				PM	13.0262	13.8691	14.4453
Vac8_1	Vacuole	2232027648	154536496	6.47527				Vacuole	6.47527	6.29202	6.1611
empvec_2	Empty vector	1713271808	25784346	1.48266
untarg_2	Untargeted	1499239936	986010880	39.6745
Kar2_2	ER lumen	1959405696	128878632	6.17151
Ubc6_2	ER	1840099968	801460864	30.3404
Pex3_2	Peroxisome	1818298752	293894624	13.9142
Tom70_2	Outer. mito. membrane	1301366784	386385408	22.8935
Su9_2	Mito. matrix	2048030080	393493024	16.1167
PHOsh1_2	PM	1572622336	253228800	13.8691
Vac8_2	Vacuole	2096219008	140750608	6.29202
empvec_3	Empty vector	1877900288	25164278	1.3223
untarg_3	Untargeted	1647603328	1012358848	38.0591
Kar2_3	ER lumen	2007210368	135526608	6.32493
Ubc6_3	ER	1463254656	699211776	32.334
Pex3_3	Peroxisome	1582202368	268711936	14.5178
Tom70_3	Outer. mito. membrane	1309979904	438742848	25.0893
Su9_3	Mito. matrix	1357890944	332445312	19.6674
PHOsh1_3	PM	1506647808	254386080	14.4453
Vac8_3	Vacuole	1996593152	131088488	6.1611

## Sheet: PE342
		precursor - 714.5079[M-H]	precursor - 728.5236[M-H]	m14/m+m14*100
Replicate		Peak Area	Peak Area
Expected		2.76136e+09	1.51047e+09						clone1	clone2	clone3
empvec_1	Empty vector	2488719360	330525	0.0132791				empvec_1	0.0132791	0.0399507	0.0497765
untarg_1	Untargeted	1755317632	1508335744	46.2162				untarg_1	46.2162	50.5327	48.3393
Kar2_1	ER lumen	1713889792	108105080	5.93334				ER lumen	5.93334	6.43118	6.28095
Ubc6_1	ER	1791575168	1069786880	37.3873				ER	37.3873	37.0292	37.9678
Pex3_1	Peroxisome	2367480064	626510656	20.9256				Peroxisome	20.9256	19.036	19.136
Tom70_1	Outer. mito. membrane	1260558464	505663392	28.6297				OMM	28.6297	28.5615	33.5013
Su9_1	Mito. matrix	2562087936	303211808	10.5822				Mito. matrix	10.5822	9.70016	10.7542
PHOsh1_1	PM	1809541760	293772896	13.9671				PM	13.9671	15.2709	15.4389
Vac8_1	Vacuole	2817472256	239597024	7.83747				Vacuole	7.83747	8.23275	6.9689
empvec_2	Empty vector	2240329984	895384	0.0399507
untarg_2	Untargeted	1462223616	1493717376	50.5327
Kar2_2	ER lumen	2288354304	157283440	6.43118
Ubc6_2	ER	1863506048	1095812224	37.0292
Pex3_2	Peroxisome	2574924288	605407104	19.036
Tom70_2	Outer. mito. membrane	1393018880	556937664	28.5615
Su9_2	Mito. matrix	2235055104	240093424	9.70016
PHOsh1_2	PM	2021502592	364340416	15.2709
Vac8_2	Vacuole	2605585408	233755824	8.23275
empvec_3	Empty vector	2264333312	1.12767e+06	0.0497765
untarg_3	Untargeted	1622403200	1518095488	48.3393
Kar2_3	ER lumen	2471630336	165646000	6.28095
Ubc6_3	ER	1352925696	828080704	37.9678
Pex3_3	Peroxisome	2063622016	488343424	19.136
Tom70_3	Outer. mito. membrane	1436469120	723675456	33.5013
Su9_3	Mito. matrix	1625182464	195836640	10.7542
PHOsh1_3	PM	1806185984	329767712	15.4389
Vac8_3	Vacuole	2595664384	194439504	6.9689

## Sheet: PE341
		precursor - 716.5236[M-H]	precursor - 730.5392[M-H]	m14/m+m14*100
Replicate		Peak Area	Peak Area
Expected		2.28639e+09	2.56194e+08						clone1	clone2	clone3
empvec_1	Empty vector	1644252416	63068.3	0.00383554				empvec_1	0.00383554	0.0105426	0.017439
untarg_1	Untargeted	2118818304	241083600	10.2158				untarg_1	10.2158	10.9136	11.0752
Kar2_1	ER lumen	1375080960	7140099	0.516567				ER lumen	0.516567	0.427677	0.567691
Ubc6_1	ER	2028212352	203237152	9.10785				ER	9.10785	9.85169	11.72
Pex3_1	Peroxisome	1917834752	94582424	4.69994				Peroxisome	4.69994	4.47641	4.862
Tom70_1	Outer. mito. membrane	1306300160	89478648	6.41066				OMM	6.41066	6.40374	5.69705
Su9_1	Mito. matrix	2301327360	129015448	5.30853				Mito. matrix	5.30853	4.6234	4.79295
PHOsh1_1	PM	1537309696	37469844	2.37937				PM	2.37937	2.0044	2.47263
Vac8_1	Vacuole	1991013888	12925450	0.645002				Vacuole	0.645002	0.682922	0.608085
empvec_2	Empty vector	1583216128	166930	0.0105426
untarg_2	Untargeted	1983328384	242968384	10.9136
Kar2_2	ER lumen	1857469056	7.97809e+06	0.427677
Ubc6_2	ER	2080714624	227387072	9.85169
Pex3_2	Peroxisome	1981180032	92841640	4.47641
Tom70_2	Outer. mito. membrane	1405947264	96193232	6.40374
Su9_2	Mito. matrix	1993271296	96624128	4.6234
PHOsh1_2	PM	1767490688	36152232	2.0044
Vac8_2	Vacuole	1830265472	12585240	0.682922
empvec_3	Empty vector	1739388544	303384	0.017439
untarg_3	Untargeted	2046833920	254923952	11.0752
Kar2_3	ER lumen	1896503040	10827750	0.567691
Ubc6_3	ER	1688315776	224139616	11.72
Pex3_3	Peroxisome	1613312256	82447808	4.862
Tom70_3	Outer. mito. membrane	1682174080	101623784	5.69705
Su9_3	Mito. matrix	1392785920	70116136	4.79295
PHOsh1_3	PM	1739881344	44111504	2.47263
Vac8_3	Vacuole	1702279296	10414640	0.608085

## Sheet: PS322
		precursor - 730.4665[M-H]	precursor - 744.4821[M-H]	m14/m+m14*100
Replicate		Peak Area	Peak Area
Expected		9.69589e+08	1.28677e+08						clone1	clone2	clone3
empvec_1	Empty vector	810282432	460661	0.0568196				empvec_1	0.0568196	0.1139	0.0639349
untarg_1	Untargeted	572971776	121355792	17.4782				untarg_1	17.4782	21.5913	20.2254
Kar2_1	ER lumen	704899776	12970358	1.80678				ER lumen	1.80678	1.03207	1.14962
Ubc6_1	ER	630544192	69892952	9.97848				ER	9.97848	11.3654	13.4357
Pex3_1	Peroxisome	797396288	23582056	2.87243				Peroxisome	2.87243	3.41588	3.81866
Tom70_1	Outer. mito. membrane	388397024	59002072	13.1878				OMM	13.1878	12.44	9.10634
Su9_1	Mito. matrix	915886144	1.49515e+06	0.16298				Mito. matrix	0.16298	1.04222	0.218707
PHOsh1_1	PM	411687712	19095524	4.43275				PM	4.43275	3.90286	3.75289
Vac8_1	Vacuole	814450176	14045490	1.6953				Vacuole	1.6953	1.28377	0.95149
empvec_2	Empty vector	732726144	835529	0.1139
untarg_2	Untargeted	418563136	115259008	21.5913
Kar2_2	ER lumen	348215904	3.63133e+06	1.03207
Ubc6_2	ER	502775392	64469660	11.3654
Pex3_2	Peroxisome	668402752	23639312	3.41588
Tom70_2	Outer. mito. membrane	479516864	68126696	12.44
Su9_2	Mito. matrix	832525248	8768161	1.04222
PHOsh1_2	PM	537516416	21830520	3.90286
Vac8_2	Vacuole	733650496	9540882	1.28377
empvec_3	Empty vector	691876672	442634	0.0639349
untarg_3	Untargeted	507826976	128750600	20.2254
Kar2_3	ER lumen	331253696	3852440	1.14962
Ubc6_3	ER	535080000	83049872	13.4357
Pex3_3	Peroxisome	599288576	23793408	3.81866
Tom70_3	Outer. mito. membrane	320140640	32073854	9.10634
Su9_3	Mito. matrix	317200416	695259	0.218707
PHOsh1_3	PM	389511424	15187928	3.75289
Vac8_3	Vacuole	978464000	9399426	0.95149

## Sheet: PS321
		precursor - 732.4821[M-H]	precursor - 746.4978[M-H]	m14/m+m14*100
Replicate		Peak Area	Peak Area
Expected		1.33858e+09	1.4557e+08						clone1	clone2	clone3
empvec_1	Empty vector	1075593600	22005662	2.00489				empvec_1	2.00489	1.81777	1.566
untarg_1	Untargeted	1197211904	129639384	9.77045				untarg_1	9.77045	10.957	11.0722
Kar2_1	ER lumen	1029735360	27594478	2.60983				ER lumen	2.60983	3.50825	3.65562
Ubc6_1	ER	1342820096	118692936	8.12124				ER	8.12124	9.69099	9.93114
Pex3_1	Peroxisome	1060508224	42049968	3.81385				Peroxisome	3.81385	3.17919	3.85495
Tom70_1	Outer. mito. membrane	663602112	51915120	7.25561				OMM	7.25561	8.3955	5.55343
Su9_1	Mito. matrix	1327603584	23513366	1.74029				Mito. matrix	1.74029	1.90987	2.25902
PHOsh1_1	PM	763838336	24472320	3.1044				PM	3.1044	4.12693	3.5503
Vac8_1	Vacuole	1087428224	29715288	2.65993				Vacuole	2.65993	3.16834	1.7913
empvec_2	Empty vector	1032513280	19116174	1.81777
untarg_2	Untargeted	1077185536	132550944	10.957
Kar2_2	ER lumen	676499136	24596168	3.50825
Ubc6_2	ER	1119936128	120179536	9.69099
Pex3_2	Peroxisome	1158732416	38047944	3.17919
Tom70_2	Outer. mito. membrane	823129472	75439344	8.3955
Su9_2	Mito. matrix	1205194112	23465772	1.90987
PHOsh1_2	PM	809527360	34846760	4.12693
Vac8_2	Vacuole	935570688	30611930	3.16834
empvec_3	Empty vector	1046823872	16654111	1.566
untarg_3	Untargeted	1149965824	143179152	11.0722
Kar2_3	ER lumen	637159616	24175916	3.65562
Ubc6_3	ER	1153553024	127192640	9.93114
Pex3_3	Peroxisome	990813248	39726784	3.85495
Tom70_3	Outer. mito. membrane	658119744	38697240	5.55343
Su9_3	Mito. matrix	510951776	11809293	2.25902
PHOsh1_3	PM	793577792	29211500	3.5503
Vac8_3	Vacuole	1157097472	21105156	1.7913

## Sheet: PI322
		precursor - 805.4873[M-H]	precursor - 819.5029[M-H]	m14/m+m14*100
Replicate		Peak Area	Peak Area
Expected		3.50948e+09	7.09375e+08						clone1	clone2	clone3
empvec_1	Empty vector	2118169472	5.98663e+06	0.281836				empvec_1	0.281836	0.255311	0.237064
untarg_1	Untargeted	1076896256	553969216	33.9678				untarg_1	33.9678	39.6994	35.0871
Kar2_1	ER lumen	2004419840	182183008	8.33178				ER lumen	8.33178	7.28089	7.718
Ubc6_1	ER	1359488384	410148832	23.177				ER	23.177	24.0408	26.4504
Pex3_1	Peroxisome	2448658944	469800800	16.0976				Peroxisome	16.0976	16.3181	17.5811
Tom70_1	Outer. mito. membrane	612948736	277050528	31.1293				OMM	31.1293	31.931	27.7005
Su9_1	Mito. matrix	2877896960	107262800	3.5932				Mito. matrix	3.5932	4.64619	3.61055
PHOsh1_1	PM	1193985664	181648400	13.2047				PM	13.2047	12.3374	14.1376
Vac8_1	Vacuole	1253018624	109299424	8.02305				Vacuole	8.02305	7.93106	7.99507
empvec_2	Empty vector	3509283840	8982513	0.255311
untarg_2	Untargeted	1084615296	714064064	39.6994
Kar2_2	ER lumen	2339676416	183726240	7.28089
Ubc6_2	ER	1016121280	321598176	24.0408
Pex3_2	Peroxisome	2204372224	429854912	16.3181
Tom70_2	Outer. mito. membrane	723262080	339280608	31.931
Su9_2	Mito. matrix	1738414720	84705600	4.64619
PHOsh1_2	PM	1538059264	216462752	12.3374
Vac8_2	Vacuole	1234291328	106325120	7.93106
empvec_3	Empty vector	3402061824	8084225	0.237064
untarg_3	Untargeted	1136183040	614135232	35.0871
Kar2_3	ER lumen	1822184576	152398400	7.718
Ubc6_3	ER	908294464	326647520	26.4504
Pex3_3	Peroxisome	2269211648	484052832	17.5811
Tom70_3	Outer. mito. membrane	1497998720	573934976	27.7005
Su9_3	Mito. matrix	2982065664	111702144	3.61055
PHOsh1_3	PM	1486357376	244733984	14.1376
Vac8_3	Vacuole	1287504256	111881832	7.99507

## Sheet: PI321
		precursor - 807.5029[M-H]	precursor - 821.5186[M-H]	m14/m+m14*100
Replicate		Peak Area	Peak Area
Expected		1.3577e+10	1.6838e+09						clone1	clone2	clone3
empvec_1	Empty vector	8532221440	82798648	0.961096				empvec_1	0.961096	0.750939	0.828534
untarg_1	Untargeted	8385666560	1392830208	14.2438				untarg_1	14.2438	14.4477	15.6317
Kar2_1	ER lumen	8860413952	188518512	2.08332				ER lumen	2.08332	2.42833	2.78796
Ubc6_1	ER	8794592256	1441125504	14.0794				ER	14.0794	15.0587	12.725
Pex3_1	Peroxisome	11658165248	813206912	6.52059				Peroxisome	6.52059	5.5978	4.96893
Tom70_1	Outer. mito. membrane	4470861824	596439296	11.7704				OMM	11.7704	11.8545	8.81179
Su9_1	Mito. matrix	13596577792	458642624	3.26315				Mito. matrix	3.26315	3.36627	1.5817
PHOsh1_1	PM	7582280192	310507968	3.93407				PM	3.93407	4.88478	4.40335
Vac8_1	Vacuole	6413768192	255180784	3.8264				Vacuole	3.8264	3.7644	3.98013
empvec_2	Empty vector	11929294848	90259488	0.750939
untarg_2	Untargeted	9699053568	1637940096	14.4477
Kar2_2	ER lumen	10105336832	251498256	2.42833
Ubc6_2	ER	6755123200	1197571840	15.0587
Pex3_2	Peroxisome	12321107968	730608832	5.5978
Tom70_2	Outer. mito. membrane	6071763456	816579840	11.8545
Su9_2	Mito. matrix	8749090816	304777920	3.36627
PHOsh1_2	PM	8543772160	438777728	4.88478
Vac8_2	Vacuole	6095910400	238450832	3.7644
empvec_3	Empty vector	12527666176	104663176	0.828534
untarg_3	Untargeted	9084647424	1683202048	15.6317
Kar2_3	ER lumen	8291409920	237790512	2.78796
Ubc6_3	ER	5952450560	867888448	12.725
Pex3_3	Peroxisome	11985011712	626664832	4.96893
Tom70_3	Outer. mito. membrane	11012489216	1064169792	8.81179
Su9_3	Mito. matrix	12103355392	194515744	1.5817
PHOsh1_3	PM	10233741312	471384288	4.40335
Vac8_3	Vacuole	5886392832	243997376	3.98013

## Sheet: PG321
		precursor - 719.4869[M-H]	precursor - 733.5025[M-H]	m14/m+m14*100
Replicate		Peak Area	Peak Area
Expected		1.74426e+08	1.80044e+07						clone1	clone2	clone3
empvec_1	Empty vector	90050656	605961	0.668413				empvec_1	0.668413	0.345603	0.515383
untarg_1	Untargeted	103392160	16387293	13.6812				untarg_1	13.6812	13.6326	15.8107
Kar2_1	ER lumen	104570888	1.41341e+06	1.3336				ER lumen	1.3336	0.931608	1.14627
Ubc6_1	ER	77707720	6.42607e+06	7.63792				ER	7.63792	9.20893	11.0435
Pex3_1	Peroxisome	84501216	2.35751e+06	2.71418				Peroxisome	2.71418	2.60137	2.2025
Tom70_1	Outer. mito. membrane	71755872	10205302	12.4514				OMM	12.4514	11.0641	7.63651
Su9_1	Mito. matrix	78865384	17809784	18.4223				Mito. matrix	18.4223	14.6914	14.2171
PHOsh1_1	PM	68325344	1.90756e+06	2.71606				PM	2.71606	3.06263	2.93768
Vac8_1	Vacuole	139143456	2152766	1.52358				Vacuole	1.52358	1.54709	1.3253
empvec_2	Empty vector	53570808	185784	0.345603
untarg_2	Untargeted	65452980	10331420	13.6326
Kar2_2	ER lumen	65899992	619703	0.931608
Ubc6_2	ER	97901344	9930119	9.20893
Pex3_2	Peroxisome	68610480	1.83248e+06	2.60137
Tom70_2	Outer. mito. membrane	80029208	9956036	11.0641
Su9_2	Mito. matrix	101969968	17560734	14.6914
PHOsh1_2	PM	68646184	2168801	3.06263
Vac8_2	Vacuole	138122976	2170462	1.54709
empvec_3	Empty vector	48878612	253217	0.515383
untarg_3	Untargeted	78888256	14815161	15.8107
Kar2_3	ER lumen	79928448	926823	1.14627
Ubc6_3	ER	124782152	15491144	11.0435
Pex3_3	Peroxisome	91000728	2.04943e+06	2.2025
Tom70_3	Outer. mito. membrane	55009368	4548110	7.63651
Su9_3	Mito. matrix	40083104	6.64311e+06	14.2171
PHOsh1_3	PM	59036488	1.78679e+06	2.93768
Vac8_3	Vacuole	175604336	2.35854e+06	1.3253

## Sheet: PC301
		precursor - 704.5225[M+H]	precursor - 718.5381[M+H]	m14/m+m14*100
Replicate		Peak Area	Peak Area
Expected		1.09029e+10	1.8043e+09						clone1	clone2	clone3
empvec_1	Empty vector	7497425408	429448864	5.41763				empvec_1	5.41763	4.06725	3.14486
untarg_1	Untargeted	6374309888	1613771520	20.2022				untarg_1	20.2022	15.7621	20.5989
Kar2_1	ER lumen	8217643520	941485440	10.2792				ER lumen	10.2792	8.27206	9.99562
Ubc6_1	ER	7809675776	1428799744	15.4658				ER	15.4658	16.078	16.1334
Pex3_1	Peroxisome	6524232192	735832896	10.1353				Peroxisome	10.1353	9.36575	8.53864
Tom70_1	Outer. mito. membrane	6202297856	1373940480	18.1349				OMM	18.1349	16.7811	14.0104
Su9_1	Mito. matrix	8432124416	657328448	7.23177				Mito. matrix	7.23177	8.9643	5.92731
PHOsh1_1	PM	6545848832	751526208	10.2986				PM	10.2986	9.49336	9.39113
Vac8_1	Vacuole	10145155072	1179674240	10.4167				Vacuole	10.4167	10.1762	9.60522
empvec_2	Empty vector	6907136000	292840960	4.06725
untarg_2	Untargeted	6292946432	1177499776	15.7621
Kar2_2	ER lumen	8581041152	773841344	8.27206
Ubc6_2	ER	9519148032	1823710208	16.078
Pex3_2	Peroxisome	8271539200	854744768	9.36575
Tom70_2	Outer. mito. membrane	5606175744	1130484352	16.7811
Su9_2	Mito. matrix	8811849728	867704064	8.9643
PHOsh1_2	PM	7008187392	735097728	9.49336
Vac8_2	Vacuole	10342042624	1171659392	10.1762
empvec_3	Empty vector	7325588480	237859728	3.14486
untarg_3	Untargeted	6650071040	1725221888	20.5989
Kar2_3	ER lumen	9269972992	1029495616	9.99562
Ubc6_3	ER	9039931392	1739006080	16.1334
Pex3_3	Peroxisome	6468399104	603876288	8.53864
Tom70_3	Outer. mito. membrane	3181265664	518327040	14.0104
Su9_3	Mito. matrix	4867521536	306691808	5.92731
PHOsh1_3	PM	6391662592	662461824	9.39113
Vac8_3	Vacuole	10974273536	1166110080	9.60522

[truncated: 6 more sheets: PC322, PC321, PC342, PC341, PC362, all]
