# Supplementary material for: METALIC reveals interorganelle lipid flux in live cells by enzymatic mass tagging
Source: Nat Cell Biol. Author manuscript; Available in PMC 2022 Jun 24. (PMC9203272; doi:10.1038/s41556-022-00917-9)
Supplement: Source Data Figure 3 [file EMS144463-supplement-Source_Data_Figure_3.xlsx]

## Sheet: PC32_2
No auxin				m	m9	m14	m16	m16 (expected isotope intensity)	m16* (deuterated species intensity)	m23	m25	m25 (expected isotope intensity)	m25* (deuterated species intensity)
	Sample	Clone	time point (h)	precursor - 730.5381[M+H]	precursor - 739.5946[M9H2+H]	precursor - 744.5538[M+H]	precursor [M+2] - 746.5602[M+H]			precursor - 753.6103[M9H2+H]	precursor [M+2] - 755.6166[M9H2+H]
Replicate				Peak Area	Peak Area	Peak Area	Peak Area			Peak Area	Peak Area
Expected				1.15868e+11	4.62918e+10	1.57554e+10	1.93957e+09	8.12315		6.56246e+09	7.65245e+08	8.57562
t0_yA4_1	wt	1	0	85477548032	111428760	8947238912	1069566528	1.10145e+09	-3.18829e+07	440784	3202887	51399.6	3.15149e+06
t3pt5_yA4_1	wt	1	3.5	61348372480	27313223680	5243469312	4546939392	6.45497e+08	3.90144e+09	2829349120	2472711424	3.29929e+08	2.14278e+09
t6pt5_yA4_1	wt	1	6.5	15559486464	22591610880	963192832	1371606016	1.18574e+08	1.25303e+09	1276854144	1787693056	1.48893e+08	1.6388e+09
t9_yA4_1	wt	1	9	3833503488	16042160128	117961448	223043264	1.45216e+07	2.08522e+08	521532896	1073015872	6.08157e+07	1.0122e+09
t14pt5_yA4_1	wt	1	14.5	6005044224	36626227200	249125520	547743424	3.06686e+07	5.17075e+08	1701541632	4308684800	1.98416e+08	4.11027e+09
t0_yA4_2	wt	2	0	95683919872	25356744	13958782976	1677238272	1.7184e+09	-4.11571e+07	310457	52219.6	36202.3	16017.3
t3pt5_yA4_2	wt	2	3.5	80529170432	31864039424	9647358976	7373855744	1.18764e+09	6.18622e+09	4014733568	2565952256	4.68156e+08	2.0978e+09
t6pt5_yA4_2	wt	2	6.5	20062140416	35233652736	2094862208	2768845568	2.57888e+08	2.51096e+09	2439309056	2972414976	2.84447e+08	2.68797e+09
t9pt5_yA4_2	wt	2	9	5752364544	29387669504	306832032	557404416	3.77725e+07	5.19632e+08	1297373056	2715409664	1.51286e+08	2.56412e+09
t14pt5_yA4_2	wt	2	14.5	5255756800	29247567872	178357104	379023424	2.19566e+07	3.57067e+08	1155423616	2914501376	1.34733e+08	2.77977e+09
t0_yA4_3	wt	3	0	96599891968	47520932	10876142592	1314713600	1.33891e+09	-2.41934e+07	240308	10025.7	28022.2	-17996.5
t3pt5_yA4_3	wt	3	3.5	70412451840	28328495104	5743193600	5025790976	7.07016e+08	4.31878e+09	3176452096	3127629568	3.70405e+08	2.75722e+09
t6pt5_yA4_3	wt	3	6.5	15905245184	27587817472	1138132608	1587186816	1.4011e+08	1.44708e+09	1638654208	2131627648	1.91083e+08	1.94054e+09
t9pt5_yA4_3	wt	3	9	5992141312	28793679872	229650384	436534848	2.82711e+07	4.08264e+08	1074282752	2315421440	1.25272e+08	2.19015e+09
t14pt5_yA4_3	wt	3	14.5	7735045120	46647369728	404661440	859548544	4.98158e+07	8.09733e+08	2673369088	6177917952	3.1174e+08	5.86618e+09
t0_yA4sam5_1	sam5Δ	1	0	105544359936	113680208	2716236288	323525728	3.34382e+08	-1.08564e+07	352280	289097	41079.2	248018
t3pt5_yA4sam5_1	sam5Δ	1	3.5	71550320640	14695599104	1344865792	737464704	1.6556e+08	5.71905e+08	589039424	844762688	6.86876e+07	7.76075e+08
t6pt5_yA4sam5_1	sam5Δ	1	6.5	27558086656	15599852544	350025376	248037584	4.30899e+07	2.04948e+08	348732704	611444288	4.06656e+07	5.70779e+08
t9pt5_yA4sam5_1	sam5Δ	1	9	6544511488	10181249024	88249272	63780884	1.08639e+07	5.2917e+07	148036032	200343280	1.72624e+07	1.83081e+08
t14pt5_yA4sam5_1	sam5Δ	1	14.5	7056218624	19446466560	83409232	50620160	1.02681e+07	4.03521e+07	274456736	213385040	3.20043e+07	1.81381e+08
t0_yA4sam5_2	sam5Δ	2	0	87802953728	68490408	2015697152	241265392	2.48142e+08	-6.87691e+06	803836	159340	93735	65604.9
t3pt5_yA4sam5_2	sam5Δ	2	3.5	64236736512	12801575936	1136894592	507849344	1.39957e+08	3.67892e+08	486014816	652701888	5.6674e+07	5.96028e+08
t6pt5_yA4sam5_2	sam5Δ	2	6.5	40595197952	22302427136	637663104	375893824	7.84995e+07	2.97394e+08	580561280	959514624	6.7699e+07	8.91816e+08
t9pt5_yA4sam5_2	sam5Δ	2	9	8598921216	13237499904	103995672	72238304	1.28024e+07	5.94359e+07	191459392	254136288	2.2326e+07	2.3181e+08
t14pt5_yA4sam5_2	sam5Δ	2	14.5	11124654080	28589840384	160747456	79607912	1.97888e+07	5.98191e+07	470386528	341910656	5.48516e+07	2.87059e+08
t0_yA4sam5_3	sam5Δ	3	0	101868740608	162072272	1456387840	178311392	1.79289e+08	-977165	308460	14825.8	35969.4	-21143.6
t3pt5_yA4sam5_3	sam5Δ	3	3.5	87746174976	22474307584	1185070720	642120448	1.45888e+08	4.96232e+08	561916800	767189696	6.55249e+07	7.01665e+08
t6pt5_yA4sam5_3	sam5Δ	3	6.5	32902496256	27841576960	361341184	229223632	4.44829e+07	1.84741e+08	424156096	687636096	4.94607e+07	6.38175e+08
t9pt5_yA4sam5_3	sam5Δ	3	9	5303665664	12018771968	58241848	33723144	7.16986e+06	2.65533e+07	117517240	99830056	1.37036e+07	8.61264e+07
t14pt5_yA4sam5_3	sam5Δ	3	14.5	7543849472	31184281600	83960040	23500050	1.03359e+07	1.31642e+07	388837216	178310416	4.53421e+07	1.32968e+08
Genotype			Auxin
wt --> Mdm12-AID-FLAG			not added
sam5Δ --> Mdm12-AID-FLAG sam5Δ			not added
Note: The intensity of deuterated species at t = 0 was assumed to be zero and small variations in the natural isotopic intensities (negative/positive values at t0 in columns J and N) were ignored.

## Sheet: PC32_1
No auxin				m	m9	m14	m16	m16 (expected isotope intensity)	m16* (deuterated species intensity)	m23	m25	m25 (expected isotope intensity)	m25* (deuterated species intensity)
	Sample	Clone	time point (h)	precursor - 732.5538[M+H]	precursor - 741.6103[M9H2+H]	precursor - 746.5694[M+H]	precursor [M+2] - 748.5759[M+H]			precursor - 755.6259[M9H2+H]	precursor [M+2] - 757.6322[M9H2+H]
Replicate				Peak Area	Peak Area	Peak Area	Peak Area			Peak Area	Peak Area
Expected				1.04573e+11	3.51004e+10	7.12511e+09	8.78089e+08	8.11433		3.42698e+09	4.00044e+08	8.5665
t0_yA4_1	wt	1	0	93781467136	52584300	4366469632	522803040	5.38118e+08	-1.53151e+07	6.05189e+06	199222	706460	-507238
t3pt5_yA4_1	wt	1	3.5	25689614336	12000645120	781784064	841931904	9.63461e+07	7.45586e+08	533520512	371037376	6.22799e+07	3.08757e+08
t6pt5_yA4_1	wt	1	6.5	16146341888	21906493440	346800320	483625376	4.27392e+07	4.40886e+08	570419648	456916736	6.65873e+07	3.90329e+08
t9_yA4_1	wt	1	9	6451125760	24752697344	90793760	138762320	1.11893e+07	1.27573e+08	473928672	406876000	5.53235e+07	3.51552e+08
t14pt5_yA4_1	wt	1	14.5	4987712512	27964745728	250130480	391105376	3.08258e+07	3.6028e+08	1683657216	1506747136	1.9654e+08	1.31021e+09
t0_yA4_2	wt	2	0	80470843392	8662791	7006268928	881367232	8.63444e+08	1.79236e+07	10574183	477996	1.23436e+06	-756369
t3pt5_yA4_2	wt	2	3.5	29403234304	12531361792	1786482432	1583965056	2.20164e+08	1.3638e+09	708137472	299039456	8.26636e+07	2.16376e+08
t6pt5_yA4_2	wt	2	6.5	19511785472	30530111488	841378304	887739328	1.0369e+08	7.84049e+08	1282299904	764493056	1.49688e+08	6.14805e+08
t9pt5_yA4_2	wt	2	9	7285979136	29558153216	218849808	317316000	2.69708e+07	2.90345e+08	1031852032	856528192	1.20452e+08	7.36076e+08
t14pt5_yA4_2	wt	2	14.5	5382070784	28048900096	190649424	331516576	2.34954e+07	3.08021e+08	1212164992	1257858816	1.41501e+08	1.11636e+09
t0_yA4_3	wt	3	0	100393828352	5572120	4695843840	563196736	5.7871e+08	-1.5513e+07	4865981	105257	568025	-462767
t3pt5_yA4_3	wt	3	3.5	28979363840	11857953792	967648832	1097209344	1.19252e+08	9.77958e+08	568926784	433443456	6.6413e+07	3.6703e+08
t6pt5_yA4_3	wt	3	6.5	16682966016	26052722688	465885504	541255360	5.74151e+07	4.8384e+08	791972544	564643008	9.245e+07	4.72193e+08
t9pt5_yA4_3	wt	3	9	7796075520	32148166656	184939040	290755008	2.27917e+07	2.67963e+08	974989440	813734016	1.13814e+08	6.9992e+08
t14pt5_yA4_3	wt	3	14.5	5586971648	30541221888	362079456	527525184	4.46222e+07	4.82903e+08	2308010752	1975706624	2.69423e+08	1.70628e+09
t0_yA4sam5_1	sam5Δ	1	0	91256397824	13682934	2186341632	268271888	2.69442e+08	-1.17005e+06	7.88338e+06	2098600	920257	1.17834e+06
t3pt5_yA4sam5_1	sam5Δ	1	3.5	34958401536	6923493376	330214688	95631568	4.06952e+07	5.49363e+07	196519504	160695584	2.29405e+07	1.37755e+08
t6pt5_yA4sam5_1	sam5Δ	1	6.5	16551193600	7438328320	110617848	40096108	1.36324e+07	2.64637e+07	123925968	61437376	1.44664e+07	4.6971e+07
t9pt5_yA4sam5_1	sam5Δ	1	9	6456907264	8718957568	37230496	18592532	4.58824e+06	1.40043e+07	78247456	20151960	9.13412e+06	1.10178e+07
t14pt5_yA4sam5_1	sam5Δ	1	14.5	9634015232	25535307776	108111912	58236724	1.33236e+07	4.49132e+07	398505760	68056680	4.65191e+07	2.15376e+07
t0_yA4sam5_2	sam5Δ	2	0	88165736448	25612418	1517414272	196714048	1.87004e+08	9.70986e+06	7025392	1.58671e+06	820101	766605
t3pt5_yA4sam5_2	sam5Δ	2	3.5	32891793408	6417434624	269167712	67614992	3.31719e+07	3.44431e+07	179814384	130800184	2.09904e+07	1.0981e+08
t6pt5_yA4sam5_2	sam5Δ	2	6.5	25431003136	10917454848	279814176	79266456	3.44839e+07	4.47825e+07	250936928	126001504	2.92928e+07	9.67087e+07
t9pt5_yA4sam5_2	sam5Δ	2	9	8571768320	10754203648	49391368	13568625	6.08693e+06	7.4817e+06	102007064	31010124	1.19077e+07	1.91025e+07
t14pt5_yA4sam5_2	sam5Δ	2	14.5	13882277888	35457884160	220121152	93005512	2.71274e+07	6.58781e+07	792852416	126153480	9.25527e+07	3.36008e+07
t0_yA4sam5_3	sam5Δ	3	0	76883427328	20486724	1498431616	186943424	1.84665e+08	2.27863e+06	8471573	2582870	988919	1.59395e+06
t3pt5_yA4sam5_3	sam5Δ	3	3.5	36385107968	9386531840	447004288	97270000	5.50882e+07	4.21818e+07	318908064	160278688	3.72274e+07	1.23051e+08
t6pt5_yA4sam5_3	sam5Δ	3	6.5	20077488128	12980783104	237273168	87828880	2.92412e+07	5.85876e+07	282588576	92568368	3.29876e+07	5.95807e+07
t9pt5_yA4sam5_3	sam5Δ	3	9	6363982336	13248362496	30048540	14019218	3.70314e+06	1.03161e+07	144119408	22794550	1.68236e+07	5.97094e+06
t14pt5_yA4sam5_3	sam5Δ	3	14.5	7869816832	29562990592	120935120	53886444	1.49039e+07	3.89826e+07	785633088	103472136	9.17099e+07	1.17622e+07

## Sheet: PC34_2
No auxin				m	m9	m14	m16	m16 (expected isotope intensity)	m16* (deuterated species intensity)	m23	m25	m25 (expected isotope intensity)	m25* (deuterated species intensity)
	Sample	Clone	time point (h)	precursor - 758.5694[M+H]	precursor - 767.6259[M9H2+H]	precursor - 772.5851[M+H]	precursor [M+2] - 774.5915[M+H]			precursor - 781.6416[M9H2+H]	precursor [M+2] - 783.6479[M9H2+H]
Replicate				Peak Area	Peak Area	Peak Area	Peak Area			Peak Area	Peak Area
Expected				9.38583e+10	6.48418e+10	7.06352e+09	9.44746e+08	7.47663		5.27896e+09	6.67033e+08	7.91409
t0_yA4_1	wt	1	0	65032351744	8.36075e+06	4131917056	538959040	5.52644e+08	-1.3685e+07	744386	537152	94058.3	443093
t3pt5_yA4_1	wt	1	3.5	36085477376	34614824960	1839562496	1707060480	2.46042e+08	1.46102e+09	1613468416	2029624832	2.03873e+08	1.82575e+09
t6pt5_yA4_1	wt	1	6.5	9992297472	22427625472	375181248	532430496	5.01805e+07	4.8225e+08	666719232	1016256704	8.42446e+07	9.32012e+08
t9_yA4_1	wt	1	9	2785452288	19341801472	43241048	92376440	5.78349e+06	8.65929e+07	282617632	619827456	3.57107e+07	5.84117e+08
t14pt5_yA4_1	wt	1	14.5	5702049280	50914258944	132296720	313161664	1.76947e+07	2.95467e+08	1325296640	3734392320	1.6746e+08	3.56693e+09
t0_yA4_2	wt	2	0	86383509504	659084	6805618688	894544512	9.10252e+08	-1.57072e+07	988050	283915	124847	159068
t3pt5_yA4_2	wt	2	3.5	54705967104	46385184768	3795762944	3294460928	5.07683e+08	2.78678e+09	2497596416	2420753920	3.15589e+08	2.10517e+09
t6pt5_yA4_2	wt	2	6.5	14530549760	36603928576	1018733760	1269246336	1.36256e+08	1.13299e+09	1488284544	1846422528	1.88055e+08	1.65837e+09
t9pt5_yA4_2	wt	2	9	4281714432	36665974784	135516016	266003248	1.81253e+07	2.47878e+08	817424256	1805791104	1.03287e+08	1.7025e+09
t14pt5_yA4_2	wt	2	14.5	5154039808	43929321472	91394872	224434368	1.22241e+07	2.1221e+08	888502592	2495616512	1.12268e+08	2.38335e+09
t0_yA4_3	wt	3	0	68070248448	659825	4580139520	585024640	6.12594e+08	-2.75691e+07	536167	352850	67748.5	285101
t3pt5_yA4_3	wt	3	3.5	40614662144	35593183232	2032828544	1964867328	2.71891e+08	1.69298e+09	1832431744	2644722176	2.3154e+08	2.41318e+09
t6pt5_yA4_3	wt	3	6.5	10353048576	27472930816	480434592	630332096	6.42581e+07	5.66074e+08	873553728	1245515392	1.1038e+08	1.13514e+09
t9pt5_yA4_3	wt	3	9	4225280000	34281764864	109426568	227932384	1.46358e+07	2.13297e+08	690821376	1683428736	8.72901e+07	1.59614e+09
t14pt5_yA4_3	wt	3	14.5	7121864192	64528343040	228668336	495374720	3.05844e+07	4.6479e+08	2013847680	5299982848	2.54464e+08	5.04552e+09
t0_yA4sam5_1	sam5Δ	1	0	81627029504	2.13546e+06	1029789568	124528192	1.37734e+08	-1.32062e+07	738944	651661	93370.8	558290
t3pt5_yA4sam5_1	sam5Δ	1	3.5	42769944576	21169747968	319362496	257638992	4.27147e+07	2.14924e+08	393215296	780685824	4.96855e+07	7.31e+08
t6pt5_yA4sam5_1	sam5Δ	1	6.5	14356377600	15214613504	61490524	61065356	8.22436e+06	5.2841e+07	142004608	340746720	1.79433e+07	3.22803e+08
t9pt5_yA4sam5_1	sam5Δ	1	9	3858165504	9759269888	16191031	13609134	2.16555e+06	1.14436e+07	49147028	87257816	6.21007e+06	8.10477e+07
t14pt5_yA4sam5_1	sam5Δ	1	14.5	4666308096	22793263104	20061870	12928681	2.68328e+06	1.02454e+07	92970936	108740984	1.17475e+07	9.69935e+07
t0_yA4sam5_2	sam5Δ	2	0	65933316096	4.01782e+06	792018048	99981240	1.05932e+08	-5.9512e+06	829983	117495	104874	12621.2
t3pt5_yA4sam5_2	sam5Δ	2	3.5	36820783104	17077850112	248096288	159976288	3.31829e+07	1.26793e+08	257978176	497134976	3.25973e+07	4.64538e+08
t6pt5_yA4sam5_2	sam5Δ	2	6.5	21690447872	21973055488	153494848	122817560	2.05299e+07	1.02288e+08	245376896	610731904	3.10051e+07	5.79727e+08
t9pt5_yA4sam5_2	sam5Δ	2	9	5110751232	12538027008	18540396	13694808	2.47978e+06	1.1215e+07	57771704	108773856	7.29986e+06	1.01474e+08
t14pt5_yA4sam5_2	sam5Δ	2	14.5	7275290112	32555055104	45739108	28391546	6.11761e+06	2.22739e+07	191825328	223247888	2.42385e+07	1.99009e+08
t0_yA4sam5_3	sam5Δ	3	0	77230080000	220003	440162880	52388532	5.88718e+07	-6.48327e+06	841126	697386	106282	591104
t3pt5_yA4sam5_3	sam5Δ	3	3.5	52432252928	30820835328	254726912	240360992	3.40697e+07	2.06291e+08	305876608	753290880	3.86496e+07	7.14641e+08
t6pt5_yA4sam5_3	sam5Δ	3	6.5	19011239936	28856086528	77046656	68671256	1.0305e+07	5.83663e+07	157406080	441743040	1.98893e+07	4.21854e+08
t9pt5_yA4sam5_3	sam5Δ	3	9	3531417088	13763420160	11773186	8186453	1.57466e+06	6.61179e+06	32833760	46272560	4.14877e+06	4.21238e+07
t14pt5_yA4sam5_3	sam5Δ	3	14.5	5680083456	42272858112	19960830	10371365	2.66976e+06	7.7016e+06	117206128	91954416	1.48098e+07	7.71446e+07
