# Supplementary material for: METALIC reveals interorganelle lipid flux in live cells by enzymatic mass tagging
Source: Nat Cell Biol. Author manuscript; Available in PMC 2022 Jun 24. (PMC9203272; doi:10.1038/s41556-022-00917-9)
Supplement: Source Data Figure 4 [file EMS144463-supplement-Source_Data_Figure_4.xlsx]

## Sheet: 0mM
User: USER
Path: C:\Program Files (x86)\BMG\CLARIOstar\User\Data\
Test ID: 31236
Test Name: growthcurve96
Date: 4/4/2021
Time: 11:24:28 PM
ID1: 20210404_auxdeg_737ec_nunc96_plid
Absorbance					Absorbance values are displayed as OD
Sample 0mM aux	Raw Data (600)	Raw Data (600)	Raw Data (600)	Raw Data (600)	Raw Data (600)	Raw Data (600)	Raw Data (600)	Raw Data (600)	Raw Data (600)	Raw Data (600)	Raw Data (600)	Raw Data (600)	Raw Data (600)	Raw Data (600)	Raw Data (600)	Raw Data (600)	Raw Data (600)	Raw Data (600)	Raw Data (600)	Raw Data (600)	Raw Data (600)	Raw Data (600)	Raw Data (600)	Raw Data (600)	Raw Data (600)	Raw Data (600)	Raw Data (600)	Raw Data (600)	Raw Data (600)	Raw Data (600)	Raw Data (600)	Raw Data (600)	Raw Data (600)	Raw Data (600)	Raw Data (600)	Raw Data (600)	Raw Data (600)	Raw Data (600)	Raw Data (600)	Raw Data (600)	Raw Data (600)	Raw Data (600)	Raw Data (600)	Raw Data (600)	Raw Data (600)	Raw Data (600)	Raw Data (600)	Raw Data (600)	Raw Data (600)
	0 h	0 h 5 min	0 h 10 min	0 h 15 min	0 h 20 min	0 h 25 min	0 h 30 min	0 h 35 min	0 h 40 min	0 h 45 min	0 h 50 min	0 h 55 min	1 h	1 h 5 min	1 h 10 min	1 h 15 min	1 h 20 min	1 h 25 min	1 h 30 min	1 h 35 min	1 h 40 min	1 h 45 min	1 h 50 min	1 h 55 min	2 h	2 h 5 min	2 h 10 min	2 h 15 min	2 h 20 min	2 h 25 min	2 h 30 min	2 h 35 min	2 h 40 min	2 h 45 min	2 h 50 min	2 h 55 min	3 h	3 h 5 min	3 h 10 min	3 h 15 min	3 h 20 min	3 h 25 min	3 h 30 min	3 h 35 min	3 h 40 min	3 h 45 min	3 h 50 min	3 h 55 min	4 h
wt c1	0.526	0.544	0.542	0.567	0.52	0.551	0.509	0.567	0.548	0.54	0.572	0.532	0.554	0.546	0.539	0.544	0.565	0.55	0.542	0.573	0.565	0.568	0.569	0.567	0.573	0.575	0.605	0.587	0.586	0.606	0.617	0.608	0.614	0.625	0.63	0.635	0.638	0.619	0.597	0.615	0.589	0.636	0.657	0.638	0.656	0.642	0.661	0.662	0.655
mdm12* c1	0.512	0.531	0.591	0.547	0.56	0.571	0.542	0.546	0.55	0.547	0.554	0.558	0.594	0.559	0.578	0.598	0.602	0.593	0.58	0.608	0.599	0.615	0.602	0.622	0.622	0.626	0.635	0.625	0.628	0.64	0.647	0.635	0.648	0.65	0.658	0.659	0.659	0.648	0.646	0.664	0.635	0.667	0.674	0.674	0.676	0.669	0.678	0.67	0.67
mdm12* vps13∆ c1	0.609	0.569	0.608	0.621	0.566	0.568	0.559	0.607	0.592	0.584	0.601	0.593	0.629	0.609	0.538	0.594	0.625	0.58	0.611	0.595	0.617	0.604	0.628	0.574	0.607	0.597	0.63	0.617	0.627	0.63	0.633	0.637	0.635	0.654	0.642	0.662	0.656	0.652	0.623	0.636	0.611	0.648	0.645	0.632	0.643	0.629	0.64	0.639	0.638
mdm12* mcp1∆ c1	0.466	0.483	0.535	0.517	0.517	0.577	0.564	0.562	0.565	0.58	0.574	0.605	0.615	0.581	0.586	0.625	0.616	0.614	0.596	0.608	0.623	0.627	0.61	0.604	0.614	0.64	0.645	0.642	0.641	0.648	0.65	0.658	0.648	0.668	0.645	0.663	0.66	0.66	0.635	0.66	0.621	0.655	0.636	0.628	0.647	0.631	0.635	0.64	0.63
wt c2	0.457	0.456	0.433	0.492	0.43	0.512	0.46	0.516	0.52	0.535	0.504	0.535	0.55	0.524	0.489	0.564	0.588	0.508	0.56	0.519	0.597	0.547	0.592	0.506	0.507	0.552	0.581	0.567	0.615	0.573	0.581	0.635	0.584	0.612	0.601	0.627	0.621	0.632	0.6	0.627	0.557	0.633	0.608	0.586	0.633	0.601	0.619	0.621	0.602
mdm12* c2	0.499	0.55	0.522	0.603	0.525	0.543	0.529	0.67	0.565	0.595	0.646	0.578	0.665	0.656	0.55	0.617	0.689	0.565	0.669	0.593	0.678	0.623	0.679	0.591	0.6	0.616	0.63	0.633	0.708	0.629	0.64	0.697	0.65	0.688	0.655	0.679	0.681	0.702	0.656	0.659	0.635	0.693	0.682	0.67	0.689	0.679	0.7	0.705	0.703
mdm12* vps13∆ c2	0.605	0.647	0.611	0.747	0.642	0.605	0.625	0.732	0.746	0.673	0.699	0.669	0.684	0.678	0.607	0.65	0.686	0.641	0.673	0.628	0.675	0.639	0.683	0.623	0.629	0.643	0.658	0.656	0.685	0.659	0.663	0.697	0.667	0.68	0.673	0.7	0.697	0.715	0.687	0.706	0.674	0.742	0.707	0.698	0.724	0.742	0.734	0.735	0.735
mdm12* mcp1∆ c2	0.534	0.575	0.541	0.635	0.558	0.577	0.533	0.653	0.59	0.604	0.633	0.594	0.633	0.63	0.582	0.598	0.619	0.589	0.61	0.607	0.614	0.602	0.621	0.6	0.601	0.618	0.645	0.648	0.642	0.645	0.638	0.649	0.647	0.667	0.652	0.676	0.666	0.678	0.685	0.685	0.641	0.71	0.675	0.651	0.692	0.699	0.687	0.702	0.694
wt c3	0.489	0.508	0.532	0.518	0.535	0.534	0.547	0.592	0.596	0.606	0.604	0.602	0.572	0.6	0.582	0.572	0.58	0.576	0.577	0.574	0.586	0.579	0.585	0.576	0.58	0.584	0.582	0.59	0.598	0.596	0.596	0.6	0.596	0.602	0.606	0.622	0.626	0.618	0.626	0.633	0.623	0.636	0.616	0.618	0.625	0.629	0.628	0.634	0.629
mdm12* c3	0.445	0.448	0.518	0.517	0.508	0.522	0.513	0.576	0.564	0.558	0.573	0.562	0.549	0.549	0.547	0.546	0.552	0.545	0.557	0.551	0.551	0.548	0.556	0.54	0.546	0.56	0.564	0.566	0.579	0.571	0.571	0.58	0.576	0.581	0.581	0.597	0.602	0.594	0.601	0.609	0.605	0.611	0.601	0.608	0.612	0.614	0.612	0.616	0.616
mdm12* vps13∆ c3	0.521	0.531	0.52	0.514	0.51	0.514	0.517	0.559	0.549	0.542	0.552	0.519	0.51	0.541	0.52	0.514	0.526	0.518	0.527	0.53	0.524	0.52	0.524	0.517	0.518	0.522	0.519	0.522	0.532	0.524	0.521	0.526	0.524	0.527	0.523	0.529	0.53	0.528	0.527	0.538	0.531	0.533	0.528	0.531	0.532	0.533	0.534	0.539	0.542
mdm12* mcp1∆ c3	0.51	0.513	0.537	0.538	0.547	0.534	0.546	0.574	0.574	0.57	0.579	0.559	0.543	0.563	0.518	0.525	0.526	0.532	0.547	0.541	0.549	0.535	0.556	0.535	0.54	0.542	0.547	0.546	0.559	0.554	0.555	0.572	0.556	0.556	0.56	0.583	0.586	0.572	0.585	0.587	0.573	0.58	0.578	0.575	0.577	0.582	0.577	0.582	0.585
just SD-Ura (background)	0.481	0.459	0.505	0.465	0.484	0.458	0.466	0.503	0.488	0.44	0.451	0.448	0.45	0.462	0.446	0.431	0.444	0.431	0.436	0.437	0.436	0.427	0.445	0.43	0.429	0.449	0.449	0.446	0.455	0.447	0.439	0.44	0.439	0.445	0.439	0.47	0.472	0.452	0.463	0.474	0.442	0.479	0.45	0.447	0.456	0.454	0.453	0.457	0.458
after background subtraction	Raw Data (600)	Raw Data (600)	Raw Data (600)	Raw Data (600)	Raw Data (600)	Raw Data (600)	Raw Data (600)	Raw Data (600)	Raw Data (600)	Raw Data (600)	Raw Data (600)	Raw Data (600)	Raw Data (600)	Raw Data (600)	Raw Data (600)	Raw Data (600)	Raw Data (600)	Raw Data (600)	Raw Data (600)	Raw Data (600)	Raw Data (600)	Raw Data (600)	Raw Data (600)	Raw Data (600)	Raw Data (600)	Raw Data (600)	Raw Data (600)	Raw Data (600)	Raw Data (600)	Raw Data (600)	Raw Data (600)	Raw Data (600)	Raw Data (600)	Raw Data (600)	Raw Data (600)	Raw Data (600)	Raw Data (600)	Raw Data (600)	Raw Data (600)	Raw Data (600)	Raw Data (600)	Raw Data (600)	Raw Data (600)	Raw Data (600)	Raw Data (600)	Raw Data (600)	Raw Data (600)	Raw Data (600)	Raw Data (600)
Time (h)	0	0.0833333	0.166667	0.25	0.333333	0.416667	0.5	0.583333	0.666667	0.75	0.833333	0.916667	1	1.08333	1.16667	1.25	1.33333	1.41667	1.5	1.58333	1.66667	1.75	1.83333	1.91667	2	2.08333	2.16667	2.25	2.33333	2.41667	2.5	2.58333	2.66667	2.75	2.83333	2.91667	3	3.08333	3.16667	3.25	3.33333	3.41667	3.5	3.58333	3.66667	3.75	3.83333	3.91667	4
wt c1	0.045	0.085	0.037	0.102	0.036	0.093	0.043	0.064	0.06	0.1	0.121	0.084	0.104	0.084	0.093	0.113	0.121	0.119	0.106	0.136	0.129	0.141	0.124	0.137	0.144	0.126	0.156	0.141	0.131	0.159	0.178	0.168	0.175	0.18	0.191	0.165	0.166	0.167	0.134	0.141	0.147	0.157	0.207	0.191	0.2	0.188	0.208	0.205	0.197
mdm12* c1	0.031	0.072	0.086	0.082	0.076	0.113	0.076	0.043	0.062	0.107	0.103	0.11	0.144	0.097	0.132	0.167	0.158	0.162	0.144	0.171	0.163	0.188	0.157	0.192	0.193	0.177	0.186	0.179	0.173	0.193	0.208	0.195	0.209	0.205	0.219	0.189	0.187	0.196	0.183	0.19	0.193	0.188	0.224	0.227	0.22	0.215	0.225	0.213	0.212
mdm12* vps13∆ c1	0.128	0.11	0.103	0.156	0.082	0.11	0.093	0.104	0.104	0.144	0.15	0.145	0.179	0.147	0.092	0.163	0.181	0.149	0.175	0.158	0.181	0.177	0.183	0.144	0.178	0.148	0.181	0.171	0.172	0.183	0.194	0.197	0.196	0.209	0.203	0.192	0.184	0.2	0.16	0.162	0.169	0.169	0.195	0.185	0.187	0.175	0.187	0.182	0.18
mdm12* mcp1∆ c1	-0.015	0.024	0.03	0.052	0.033	0.119	0.098	0.059	0.077	0.14	0.123	0.157	0.165	0.119	0.14	0.194	0.172	0.183	0.16	0.171	0.187	0.2	0.165	0.174	0.185	0.191	0.196	0.196	0.186	0.201	0.211	0.218	0.209	0.223	0.206	0.193	0.188	0.208	0.172	0.186	0.179	0.176	0.186	0.181	0.191	0.177	0.182	0.183	0.172
wt c2	-0.024	-0.003	-0.072	0.027	-0.054	0.054	-0.006	0.013	0.032	0.095	0.053	0.087	0.1	0.062	0.043	0.133	0.144	0.077	0.124	0.082	0.161	0.12	0.147	0.076	0.078	0.103	0.132	0.121	0.16	0.126	0.142	0.195	0.145	0.167	0.162	0.157	0.149	0.18	0.137	0.153	0.115	0.154	0.158	0.139	0.177	0.147	0.166	0.164	0.144
mdm12* c2	0.018	0.091	0.017	0.138	0.041	0.085	0.063	0.167	0.077	0.155	0.195	0.13	0.215	0.194	0.104	0.186	0.245	0.134	0.233	0.156	0.242	0.196	0.234	0.161	0.171	0.167	0.181	0.187	0.253	0.182	0.201	0.257	0.211	0.243	0.216	0.209	0.209	0.25	0.193	0.185	0.193	0.214	0.232	0.223	0.233	0.225	0.247	0.248	0.245
mdm12* vps13∆ c2	0.124	0.188	0.106	0.282	0.158	0.147	0.159	0.229	0.258	0.233	0.248	0.221	0.234	0.216	0.161	0.219	0.242	0.21	0.237	0.191	0.239	0.212	0.238	0.193	0.2	0.194	0.209	0.21	0.23	0.212	0.224	0.257	0.228	0.235	0.234	0.23	0.225	0.263	0.224	0.232	0.232	0.263	0.257	0.251	0.268	0.288	0.281	0.278	0.277
mdm12* mcp1∆ c2	0.053	0.116	0.036	0.17	0.074	0.119	0.067	0.15	0.102	0.164	0.182	0.146	0.183	0.168	0.136	0.167	0.175	0.158	0.174	0.17	0.178	0.175	0.176	0.17	0.172	0.169	0.196	0.202	0.187	0.198	0.199	0.209	0.208	0.222	0.213	0.206	0.194	0.226	0.222	0.211	0.199	0.231	0.225	0.204	0.236	0.245	0.234	0.245	0.236
wt c3	0.008	0.049	0.027	0.053	0.051	0.076	0.081	0.089	0.108	0.166	0.153	0.154	0.122	0.138	0.136	0.141	0.136	0.145	0.141	0.137	0.15	0.152	0.14	0.146	0.151	0.135	0.133	0.144	0.143	0.149	0.157	0.16	0.157	0.157	0.167	0.152	0.154	0.166	0.163	0.159	0.181	0.157	0.166	0.171	0.169	0.175	0.175	0.177	0.171
mdm12* c3	-0.036	-0.011	0.013	0.052	0.024	0.064	0.047	0.073	0.076	0.118	0.122	0.114	0.099	0.087	0.101	0.115	0.108	0.114	0.121	0.114	0.115	0.121	0.111	0.11	0.117	0.111	0.115	0.12	0.124	0.124	0.132	0.14	0.137	0.136	0.142	0.127	0.13	0.142	0.138	0.135	0.163	0.132	0.151	0.161	0.156	0.16	0.159	0.159	0.158
mdm12* vps13∆ c3	0.04	0.072	0.015	0.049	0.026	0.056	0.051	0.056	0.061	0.102	0.101	0.071	0.06	0.079	0.074	0.083	0.082	0.087	0.091	0.093	0.088	0.093	0.079	0.087	0.089	0.073	0.07	0.076	0.077	0.077	0.082	0.086	0.085	0.082	0.084	0.059	0.058	0.076	0.064	0.064	0.089	0.054	0.078	0.084	0.076	0.079	0.081	0.082	0.084
mdm12* mcp1∆ c3	0.029	0.054	0.032	0.073	0.063	0.076	0.08	0.071	0.086	0.13	0.128	0.111	0.093	0.101	0.072	0.094	0.082	0.101	0.111	0.104	0.113	0.108	0.111	0.105	0.111	0.093	0.098	0.1	0.104	0.107	0.116	0.132	0.117	0.111	0.121	0.113	0.114	0.12	0.122	0.113	0.131	0.101	0.128	0.128	0.121	0.128	0.124	0.125	0.127
[truncated: 351 more columns]

## Sheet: 0.5mM
Sample 0.5mM aux	Raw Data (600)	Raw Data (600)	Raw Data (600)	Raw Data (600)	Raw Data (600)	Raw Data (600)	Raw Data (600)	Raw Data (600)	Raw Data (600)	Raw Data (600)	Raw Data (600)	Raw Data (600)	Raw Data (600)	Raw Data (600)	Raw Data (600)	Raw Data (600)	Raw Data (600)	Raw Data (600)	Raw Data (600)	Raw Data (600)	Raw Data (600)	Raw Data (600)	Raw Data (600)	Raw Data (600)	Raw Data (600)	Raw Data (600)	Raw Data (600)	Raw Data (600)	Raw Data (600)	Raw Data (600)	Raw Data (600)	Raw Data (600)	Raw Data (600)	Raw Data (600)	Raw Data (600)	Raw Data (600)	Raw Data (600)	Raw Data (600)	Raw Data (600)	Raw Data (600)	Raw Data (600)	Raw Data (600)	Raw Data (600)	Raw Data (600)	Raw Data (600)	Raw Data (600)	Raw Data (600)	Raw Data (600)	Raw Data (600)
	0 h	0 h 5 min	0 h 10 min	0 h 15 min	0 h 20 min	0 h 25 min	0 h 30 min	0 h 35 min	0 h 40 min	0 h 45 min	0 h 50 min	0 h 55 min	1 h	1 h 5 min	1 h 10 min	1 h 15 min	1 h 20 min	1 h 25 min	1 h 30 min	1 h 35 min	1 h 40 min	1 h 45 min	1 h 50 min	1 h 55 min	2 h	2 h 5 min	2 h 10 min	2 h 15 min	2 h 20 min	2 h 25 min	2 h 30 min	2 h 35 min	2 h 40 min	2 h 45 min	2 h 50 min	2 h 55 min	3 h	3 h 5 min	3 h 10 min	3 h 15 min	3 h 20 min	3 h 25 min	3 h 30 min	3 h 35 min	3 h 40 min	3 h 45 min	3 h 50 min	3 h 55 min	4 h
wt c1	0.454	0.509	0.502	0.509	0.485	0.516	0.499	0.558	0.553	0.561	0.576	0.549	0.535	0.545	0.561	0.536	0.537	0.551	0.57	0.557	0.553	0.554	0.56	0.54	0.544	0.559	0.558	0.554	0.554	0.563	0.563	0.559	0.567	0.564	0.571	0.586	0.586	0.565	0.542	0.562	0.554	0.56	0.57	0.571	0.56	0.559	0.578	0.58	0.583
mdm12* c1	0.43	0.422	0.476	0.503	0.429	0.495	0.486	0.512	0.52	0.507	0.509	0.525	0.517	0.51	0.51	0.523	0.493	0.522	0.502	0.531	0.493	0.525	0.495	0.522	0.531	0.528	0.53	0.539	0.517	0.54	0.537	0.517	0.538	0.545	0.541	0.547	0.544	0.538	0.529	0.541	0.534	0.549	0.556	0.558	0.566	0.549	0.566	0.576	0.577
mdm12* vps13∆ c1	0.507	0.508	0.518	0.511	0.519	0.556	0.526	0.524	0.521	0.528	0.518	0.494	0.505	0.502	0.49	0.522	0.524	0.511	0.516	0.532	0.518	0.522	0.511	0.507	0.515	0.532	0.539	0.56	0.548	0.55	0.557	0.546	0.565	0.566	0.578	0.577	0.583	0.583	0.551	0.561	0.563	0.562	0.582	0.579	0.582	0.564	0.586	0.601	0.591
mdm12* mcp1∆ c1	0.415	0.437	0.471	0.498	0.472	0.503	0.516	0.538	0.552	0.568	0.575	0.565	0.573	0.554	0.548	0.581	0.558	0.571	0.535	0.574	0.549	0.569	0.54	0.552	0.558	0.567	0.569	0.58	0.57	0.579	0.58	0.57	0.583	0.587	0.594	0.6	0.605	0.607	0.564	0.568	0.57	0.592	0.616	0.614	0.619	0.6	0.633	0.642	0.639
wt c2	0.379	0.371	0.45	0.509	0.412	0.439	0.419	0.455	0.458	0.462	0.448	0.467	0.482	0.456	0.458	0.506	0.503	0.503	0.495	0.502	0.498	0.531	0.501	0.494	0.507	0.54	0.554	0.554	0.529	0.566	0.568	0.533	0.57	0.577	0.577	0.562	0.562	0.56	0.511	0.533	0.538	0.549	0.583	0.588	0.583	0.573	0.589	0.595	0.594
mdm12* c2	0.494	0.508	0.554	0.586	0.544	0.581	0.559	0.566	0.544	0.551	0.581	0.554	0.552	0.554	0.545	0.579	0.565	0.589	0.589	0.604	0.581	0.594	0.593	0.59	0.592	0.619	0.613	0.63	0.613	0.613	0.615	0.616	0.615	0.625	0.618	0.629	0.627	0.616	0.59	0.596	0.602	0.61	0.633	0.632	0.622	0.624	0.634	0.64	0.64
mdm12* vps13∆ c2	0.446	0.479	0.479	0.513	0.496	0.558	0.539	0.578	0.561	0.567	0.578	0.564	0.581	0.56	0.545	0.602	0.576	0.595	0.592	0.61	0.563	0.596	0.567	0.57	0.57	0.593	0.588	0.603	0.583	0.592	0.597	0.578	0.602	0.6	0.607	0.601	0.606	0.603	0.585	0.601	0.6	0.595	0.613	0.619	0.616	0.606	0.628	0.64	0.629
mdm12* mcp1∆ c2	0.443	0.43	0.437	0.482	0.455	0.547	0.523	0.566	0.562	0.551	0.564	0.547	0.569	0.548	0.54	0.579	0.573	0.569	0.569	0.57	0.569	0.581	0.571	0.561	0.564	0.586	0.587	0.594	0.588	0.594	0.595	0.592	0.6	0.607	0.604	0.606	0.605	0.603	0.571	0.59	0.588	0.588	0.618	0.618	0.612	0.607	0.62	0.629	0.626
wt c3	0.586	0.588	0.567	0.559	0.551	0.538	0.544	0.566	0.568	0.548	0.558	0.529	0.511	0.526	0.528	0.511	0.521	0.531	0.525	0.535	0.531	0.53	0.544	0.54	0.541	0.553	0.558	0.571	0.56	0.566	0.571	0.566	0.569	0.581	0.576	0.584	0.576	0.573	0.577	0.589	0.609	0.585	0.589	0.606	0.599	0.613	0.604	0.594	0.602
mdm12* c3	0.489	0.521	0.499	0.483	0.466	0.466	0.47	0.521	0.497	0.494	0.517	0.499	0.489	0.493	0.478	0.492	0.497	0.49	0.499	0.507	0.502	0.502	0.504	0.506	0.511	0.513	0.523	0.527	0.524	0.535	0.538	0.538	0.543	0.546	0.556	0.561	0.557	0.552	0.552	0.554	0.581	0.559	0.569	0.579	0.582	0.585	0.584	0.589	0.585
mdm12* vps13∆ c3	0.532	0.531	0.557	0.559	0.505	0.546	0.522	0.534	0.549	0.543	0.542	0.547	0.529	0.498	0.562	0.536	0.536	0.549	0.539	0.517	0.538	0.538	0.543	0.522	0.523	0.546	0.554	0.555	0.551	0.56	0.557	0.554	0.554	0.554	0.559	0.559	0.557	0.551	0.537	0.556	0.562	0.548	0.552	0.564	0.555	0.561	0.554	0.555	0.554
mdm12* mcp1∆ c3	0.419	0.442	0.47	0.46	0.447	0.449	0.457	0.499	0.49	0.483	0.49	0.474	0.48	0.487	0.473	0.465	0.46	0.47	0.477	0.474	0.48	0.479	0.486	0.475	0.479	0.491	0.508	0.505	0.516	0.517	0.517	0.513	0.516	0.525	0.523	0.536	0.534	0.534	0.515	0.539	0.545	0.547	0.548	0.556	0.559	0.566	0.561	0.566	0.567
just SD-Ura (background)	0.481	0.459	0.505	0.465	0.484	0.458	0.466	0.503	0.488	0.44	0.451	0.448	0.45	0.462	0.446	0.431	0.444	0.431	0.436	0.437	0.436	0.427	0.445	0.43	0.429	0.449	0.449	0.446	0.455	0.447	0.439	0.44	0.439	0.445	0.439	0.47	0.472	0.452	0.463	0.474	0.442	0.479	0.45	0.447	0.456	0.454	0.453	0.457	0.458
after background subtraction	Raw Data (600)	Raw Data (600)	Raw Data (600)	Raw Data (600)	Raw Data (600)	Raw Data (600)	Raw Data (600)	Raw Data (600)	Raw Data (600)	Raw Data (600)	Raw Data (600)	Raw Data (600)	Raw Data (600)	Raw Data (600)	Raw Data (600)	Raw Data (600)	Raw Data (600)	Raw Data (600)	Raw Data (600)	Raw Data (600)	Raw Data (600)	Raw Data (600)	Raw Data (600)	Raw Data (600)	Raw Data (600)	Raw Data (600)	Raw Data (600)	Raw Data (600)	Raw Data (600)	Raw Data (600)	Raw Data (600)	Raw Data (600)	Raw Data (600)	Raw Data (600)	Raw Data (600)	Raw Data (600)	Raw Data (600)	Raw Data (600)	Raw Data (600)	Raw Data (600)	Raw Data (600)	Raw Data (600)	Raw Data (600)	Raw Data (600)	Raw Data (600)	Raw Data (600)	Raw Data (600)	Raw Data (600)	Raw Data (600)
Time (h)	0	0.0833333	0.166667	0.25	0.333333	0.416667	0.5	0.583333	0.666667	0.75	0.833333	0.916667	1	1.08333	1.16667	1.25	1.33333	1.41667	1.5	1.58333	1.66667	1.75	1.83333	1.91667	2	2.08333	2.16667	2.25	2.33333	2.41667	2.5	2.58333	2.66667	2.75	2.83333	2.91667	3	3.08333	3.16667	3.25	3.33333	3.41667	3.5	3.58333	3.66667	3.75	3.83333	3.91667	4
wt c1	-0.027	0.05	-0.003	0.044	0.001	0.058	0.033	0.055	0.065	0.121	0.125	0.101	0.085	0.083	0.115	0.105	0.093	0.12	0.134	0.12	0.117	0.127	0.115	0.11	0.115	0.11	0.109	0.108	0.099	0.116	0.124	0.119	0.128	0.119	0.132	0.116	0.114	0.113	0.079	0.088	0.112	0.081	0.12	0.124	0.104	0.105	0.125	0.123	0.125
mdm12* c1	-0.051	-0.037	-0.029	0.038	-0.055	0.037	0.02	0.009	0.032	0.067	0.058	0.077	0.067	0.048	0.064	0.092	0.049	0.091	0.066	0.094	0.057	0.098	0.05	0.092	0.102	0.079	0.081	0.093	0.062	0.093	0.098	0.077	0.099	0.1	0.102	0.077	0.072	0.086	0.066	0.067	0.092	0.07	0.106	0.111	0.11	0.095	0.113	0.119	0.119
mdm12* vps13∆ c1	0.026	0.049	0.013	0.046	0.035	0.098	0.06	0.021	0.033	0.088	0.067	0.046	0.055	0.04	0.044	0.091	0.08	0.08	0.08	0.095	0.082	0.095	0.066	0.077	0.086	0.083	0.09	0.114	0.093	0.103	0.118	0.106	0.126	0.121	0.139	0.107	0.111	0.131	0.088	0.087	0.121	0.083	0.132	0.132	0.126	0.11	0.133	0.144	0.133
mdm12* mcp1∆ c1	-0.066	-0.022	-0.034	0.033	-0.012	0.045	0.05	0.035	0.064	0.128	0.124	0.117	0.123	0.092	0.102	0.15	0.114	0.14	0.099	0.137	0.113	0.142	0.095	0.122	0.129	0.118	0.12	0.134	0.115	0.132	0.141	0.13	0.144	0.142	0.155	0.13	0.133	0.155	0.101	0.094	0.128	0.113	0.166	0.167	0.163	0.146	0.18	0.185	0.181
wt c2	-0.102	-0.088	-0.055	0.044	-0.072	-0.019	-0.047	-0.048	-0.03	0.022	-0.003	0.019	0.032	-0.006	0.012	0.075	0.059	0.072	0.059	0.065	0.062	0.104	0.056	0.064	0.078	0.091	0.105	0.108	0.074	0.119	0.129	0.093	0.131	0.132	0.138	0.092	0.09	0.108	0.048	0.059	0.096	0.07	0.133	0.141	0.127	0.119	0.136	0.138	0.136
mdm12* c2	0.013	0.049	0.049	0.121	0.06	0.123	0.093	0.063	0.056	0.111	0.13	0.106	0.102	0.092	0.099	0.148	0.121	0.158	0.153	0.167	0.145	0.167	0.148	0.16	0.163	0.17	0.164	0.184	0.158	0.166	0.176	0.176	0.176	0.18	0.179	0.159	0.155	0.164	0.127	0.122	0.16	0.131	0.183	0.185	0.166	0.17	0.181	0.183	0.182
mdm12* vps13∆ c2	-0.035	0.02	-0.026	0.048	0.012	0.1	0.073	0.075	0.073	0.127	0.127	0.116	0.131	0.098	0.099	0.171	0.132	0.164	0.156	0.173	0.127	0.169	0.122	0.14	0.141	0.144	0.139	0.157	0.128	0.145	0.158	0.138	0.163	0.155	0.168	0.131	0.134	0.151	0.122	0.127	0.158	0.116	0.163	0.172	0.16	0.152	0.175	0.183	0.171
mdm12* mcp1∆ c2	-0.038	-0.029	-0.068	0.017	-0.029	0.089	0.057	0.063	0.074	0.111	0.113	0.099	0.119	0.086	0.094	0.148	0.129	0.138	0.133	0.133	0.133	0.154	0.126	0.131	0.135	0.137	0.138	0.148	0.133	0.147	0.156	0.152	0.161	0.162	0.165	0.136	0.133	0.151	0.108	0.116	0.146	0.109	0.168	0.171	0.156	0.153	0.167	0.172	0.168
wt c3	0.105	0.129	0.062	0.094	0.067	0.08	0.078	0.063	0.08	0.108	0.107	0.081	0.061	0.064	0.082	0.08	0.077	0.1	0.089	0.098	0.095	0.103	0.099	0.11	0.112	0.104	0.109	0.125	0.105	0.119	0.132	0.126	0.13	0.136	0.137	0.114	0.104	0.121	0.114	0.115	0.167	0.106	0.139	0.159	0.143	0.159	0.151	0.137	0.144
mdm12* c3	0.008	0.062	-0.006	0.018	-0.018	0.008	0.004	0.018	0.009	0.054	0.066	0.051	0.039	0.031	0.032	0.061	0.053	0.059	0.063	0.07	0.066	0.075	0.059	0.076	0.082	0.064	0.074	0.081	0.069	0.088	0.099	0.098	0.104	0.101	0.117	0.091	0.085	0.1	0.089	0.08	0.139	0.08	0.119	0.132	0.126	0.131	0.131	0.132	0.127
mdm12* vps13∆ c3	0.051	0.072	0.052	0.094	0.021	0.088	0.056	0.031	0.061	0.103	0.091	0.099	0.079	0.036	0.116	0.105	0.092	0.118	0.103	0.08	0.102	0.111	0.098	0.092	0.094	0.097	0.105	0.109	0.096	0.113	0.118	0.114	0.115	0.109	0.12	0.089	0.085	0.099	0.074	0.082	0.12	0.069	0.102	0.117	0.099	0.107	0.101	0.098	0.096
mdm12* mcp1∆ c3	-0.062	-0.017	-0.035	-0.005	-0.037	-0.009	-0.009	-0.004	0.002	0.043	0.039	0.026	0.03	0.025	0.027	0.034	0.016	0.039	0.041	0.037	0.044	0.052	0.041	0.045	0.05	0.042	0.059	0.059	0.061	0.07	0.078	0.073	0.077	0.08	0.084	0.066	0.062	0.082	0.052	0.065	0.103	0.068	0.098	0.109	0.103	0.112	0.108	0.109	0.109
[truncated: 351 more columns]
