# Supplementary material for: METALIC reveals interorganelle lipid flux in live cells by enzymatic mass tagging
Source: Nat Cell Biol. Author manuscript; Available in PMC 2022 Jun 24. (PMC9203272; doi:10.1038/s41556-022-00917-9)
Supplement: Source Data Figure 6 [file EMS144463-supplement-Source_Data_Figure_6.xlsx]

## Sheet: Sheet1
targeting	type	Unmodified	Modified	percent
Lyso	PG	1.19093e+09	1.54873e+08	11.5078
Lyso	PG	4.56021e+08	4.27855e+07	8.57756
Lyso	PG	8.04257e+08	5.59362e+07	6.50274
Lyso	PG	6.76123e+08	8.78955e+07	11.5044
Matrix	PG	1.97868e+09	5.56533e+08	21.9521
Matrix	PG	3.26215e+08	7.78476e+07	19.2662
Matrix	PG	1.76711e+08	3.81855e+07	17.7692
IMS	PG	1.68827e+09	4.76036e+08	21.9948
Perox	PG	1.1642e+09	8.37547e+07	6.71137
Perox	PG	4.11949e+09	4.39608e+08	9.64245
Cyto	PG	1.63344e+09	1.56741e+08	8.75557
Cyto	PG	3.46325e+09	2.60907e+08	7.00579
Cyto	PG	5.03085e+09	3.16702e+08	5.92238
Cyto	PG	5.01927e+09	4.27911e+08	7.85564
Mock	PG	2.27501e+09	1.17827e+08	4.92416
Lyso	PE	8.92118e+09	2.58123e+09	22.4407
Lyso	PE	9.71561e+08	2.89092e+08	22.9319
Lyso	PE	1.74796e+09	4.02584e+08	18.7201
Lyso	PE	1.78887e+09	4.16957e+08	18.9026
Matrix	PE	7.46573e+09	2.31603e+09	23.677
Matrix	PE	9.81474e+08	2.78879e+08	22.1271
Matrix	PE	8.21556e+08	2.38435e+08	22.494
IMS	PE	7.49156e+09	2.63823e+09	26.0443
Perox	PE	1.95834e+09	4.46565e+08	18.569
Perox	PE	6.14485e+09	1.89208e+09	23.5423
Cyto	PE	1.46874e+09	5.44816e+08	27.0574
Cyto	PE	3.90596e+09	1.34258e+09	25.5801
Cyto	PE	6.73658e+09	2.44576e+09	26.6355
Cyto	PE	7.08772e+09	2.60042e+09	26.8413
Mock	PE	1.15594e+10	4.28547e+08	3.57482
Lyso	PI	5.18364e+09	6.20337e+08	10.6881
Lyso	PI	9.93395e+08	1.00408e+08	9.1797
Lyso	PI	6.51492e+08	1.5126e+08	18.8427
Lyso	PI	7.98206e+08	1.46444e+08	15.5024
Matrix	PI	4.60099e+09	5.31278e+08	10.3517
Matrix	PI	4.081e+08	2.28704e+07	5.30672
Matrix	PI	3.78557e+08	8.37404e+06	2.16422
IMS	PI	4.18935e+09	4.5728e+08	9.84111
Perox	PI	1.80787e+09	1.48893e+08	7.60917
Perox	PI	5.32843e+09	6.04201e+08	10.1844
Cyto	PI	8.78591e+08	1.62842e+08	15.6364
Cyto	PI	1.74156e+09	2.43943e+08	12.2862
Cyto	PI	4.21089e+09	5.58089e+08	11.7025
Cyto	PI	5.70201e+09	7.08935e+08	11.0582
Mock	PI	6.5191e+09	2.81745e+08	4.14279
Lyso	PS	9.12775e+08	1.8638e+08	16.9566
Lyso	PS	2.90606e+08	4.75131e+07	14.0522
Lyso	PS	3.87753e+08	6.54705e+07	14.4455
Lyso	PS	2.98513e+08	4.55495e+07	13.2387
Matrix	PS	1309911648	1.24132e+08	8.65606
Matrix	PS	1.6324e+08	1.86435e+07	10.2502
IMS	PS	1.35319e+09	1.34128e+08	9.01808
Perox	PS	6.11583e+08	2.43951e+08	28.5144
Perox	PS	1.02948e+09	3.26072e+08	24.0545
Cyto	PS	3.65542e+08	3.06266e+07	7.7307
Cyto	PS	5.62563e+08	1.35903e+08	19.4573
Cyto	PS	5.64312e+08	3.05637e+08	35.1327
Cyto	PS	6.15072e+08	2.52664e+08	29.1176
Mock	PS	1.87642e+09	1.52537e+08	7.51802
Lyso	PC	3.67739e+10	4.19396e+09	10.2372
Lyso	PC	6.41072e+10	7.49663e+09	10.4696
Lyso	PC	4.6122e+10	7.41363e+09	13.848
Lyso	PC	4.60759e+10	7.24479e+09	13.5872
Matrix	PC	6.19535e+10	6.15659e+09	9.03917
Matrix	PC	2.50313e+10	3.43445e+09	12.0652
Matrix	PC	1.75878e+10	1.0386e+09	5.57599
IMS	PC	4.26132e+10	3.07731e+09	6.73511
Perox	PC	3.37153e+10	1.04821e+10	23.7165
Perox	PC	9.92088e+10	3.04699e+10	23.4964
Cyto	PC	3.66003e+10	7.57708e+09	17.1515
Cyto	PC	6.61855e+10	1.63951e+10	19.8535
Cyto	PC	1.23382e+11	3.93676e+10	24.189
Cyto	PC	1.34838e+11	4.14725e+10	23.5224
Mock	PC	3.75143e+10	1.84317e+09	4.68315
Mock	PC	2.08057e+10	4.94415e+08	2.32118
