# Supplementary material for: METALIC reveals interorganelle lipid flux in live cells by enzymatic mass tagging
Source: Nat Cell Biol. Author manuscript; Available in PMC 2022 Jun 24. (PMC9203272; doi:10.1038/s41556-022-00917-9)
Supplement: Supplementary table 1 [file EMS144463-supplement-Supplementary_table_1.xlsx]

## Sheet: Supplementary Table 1
Suppl. Table S1 Yeast strains used in the study
Strain	Genotype	Reference
ByK45	BY4741 MATa his3Δ leu2Δ0 met15Δ0 ura3Δ0	Euroscarf
ByK452	ByK45 HIS3pr::pRS303-ADH1pr-AtTIR1-9xmyc	This study
ByK1142	ByK452 MDM12::AID-6xFLAG-HPHNT1	This study
ByK1143	ByK452 MDM12::AID-6xFLAG-HPHNT1 vps13∆::KANMX	This study
ByK1144	ByK452 MDM12::AID-6xFLAG-HPHNT1 mcp1∆::KANMX	This study
ByK1146	ByK452 MDM12::AID-6xFLAG-HPHNT1 sam5∆::KANMX	This study

## Sheet: Supplementary Table 2
Suppl. Table S2 Plasmids used in this study
Plasmid	Genotype	Reference
pBK182	pRS413-TEFpr-CFAse-mCHERRY	This study
pBK201	pRS413-TEFpr-Kar2(ss)-CFAse-mCHERRY(HDEL)	This study
pBK202	pRS413-TEFpr-Su9(ss)-CFAse-mCHERRY	This study
pBK211	pRS413-TEFpr-Tom70(tmd)-CFAse-mCHERRY	This study
pBK213	pRS413-TEFpr-CFAse-mCHERRY(Ubc6-TA)	This study
pBK254	pRS303-ADH1pr-AtTIR1-9xMYC	This study
pBK582	pRS413-TEFpr-Vac8-CFAse-mCHERRY	This study
pBK662	pRS413-TEFpr-Pex3-CFAse-mCHERRY	This study
pBK664	pRS413-TEFpr-CFAse-mCHERRY-PH domain (Osh1)	This study
pCP1	pLVX-CFAse-mCh	This study
pCP2	pLVX-Lamp1-CFAse-mCh	This study
pCP3	pLVX-CFAse-mCh-SKL	This stud
pCP4	pLVX-Cox8-CFAse-mCh	This study
pCP5	pLVX-Smac-CFAse-mCh	This study

## Sheet: Supplementary Table 3
Suppl. Table S3 Primers used in this study
Primers used for genomic tagging
Name	Sequence (5' --> 3')
MDM12 C' tag pYM F	GCCAAGTTGGATTAATCTGGATTTCAACGATGGTGATGAGcgtacgctgcaggtcgac
MDM12 C' tag pYM F	TTTATGTAGACACTATTTTCAAACTATCTTTGTTAAATTAatcgatgaattcgagctcg
Vps13_pringle_F1	AAAGGGAAAAGGCAGAAAAAAGGAAAATTAAGAACAGTTAcggatccccgggttaattaa
Vps13_pringle_R1	CTACATAGTGTACAAAAGCGGGTATATACTTTCATATGTGgaattcgagctcgtttaaac
Mcp1_Knop_S1	GAATTACTAGGGCATATACCAGTTAGCCCAGAGTTTTGTTTATTACGATGcgtacgctgcaggtcgac
Mcp1_Knop_S2	GAATTGTCGCAAATTAATAGCTTCACACTACTCCTACAAGGATTCCTAatcgatgaattcgagctcg
SAM5 KO pYM F	ACACCGATGAACTAAAATTCGCTTTGAAAAGTTTGCTATGcgtacgctgcaggtcgac
SAM5 KO pYM R	TCTTACAACTGGTAGTTGCTTTTGCTCTATGTTTTCATTAatcgatgaattcgagctcg
Primers used for cloning
5'cfa_BamHI	CGCggatccATGAGTTCATCGTGTATAGAAG
3'cfa_SalI_noSTOP	GGCgtcgacGCGAGCCACTCGAAGGCCGTT
3'cfa_SalI_w-STOP	GGCgtcgacTTAGCGAGCCACTCGAAGG
BamHI_Kar2ss_CFA_f	CGCggatccATGTTTTTCAACAGACTAAGCGCTGGCAAGCTGCTGGTACCACTCTCCGTGGTCCTGTACGCCCTTTTCGTGGTAATATTACCTTTACAGAATTCTTTCCACTCCTCCAATGTTTTAGTTAGAatgAGTTCATCGTGTATAGAAG
XhoI_mChHDEL_rv	CAGGctcgagTTAcaattcgtcgtgCTTGTACAGCTCGTCCATGC
XhoI_Ubc6_mCh_rv	GACCctcgagTCATTTCATAAAAAGGCCAACCAAAAACAAAAAAATAGCGATACCAATATAAACCATTGAAGAACTcttgtacagctcgtccatg
BamHI_Su9_fw	CGCggatccATGGCCTCCACTCGTGTC
BamHI_Su9_rv	GCGggatccGGAAGAGTAGGCGCGCTT
BamHI_Tom70_CFA_fw	CGCggatccATGAAGAGCTTCATTACAAGGAACAAGACAGCCATTTTGGCAACCGTTGCTGCTACAGGTACTGCCATCGGTGCCTACTATTATTACAACatgAGTTCATCGTGTATAGAAG
Tef-Vac8_fwd	gaaagcatagcaatctaatctaagtttggatccATGGGTTCATGTTGTAGTTGC
Cfase_Vac8_r	ACTGACTTCTTCTATACACGATGAACTCATactagtATGTAAAAATTGTAAAATCTGTTGAGTAATATTATAC
BamHI_Pex3_fw	CGCggatccATGGCCCCAAATCAAAGATCAC
BamHI_Pex3_noST_r	GCGggatccAGGCTTGAAGGAAAACGAGCTG
XhoI_Osh1_PH_fw	GGTCctcgagCAAAGTGTCATCGACGTCAC
XhoI_Osh1_PH_rv	CACCctcgagTTAAGCAAAATTTCTCTGTCCTTTG
5’ pLVX-Lamp1 (ATG)	ATTAAACGCGTGTTAACGAATTCTGTACAGATGGCGGCCCCGGGCGCCCGGCGTCCGCTGCTC
3’ Lamp1-linker-CFAse (no ATG)	TACACTGACTTCTTCTATACACGATGAACTGCCGGTGGAGCCGGTGGAGCCGAATTCCGA
5’ pLVX-CFAse (ATG)	ATTAAACGCGTGTTAACGAATTCTGTACAGATGAGTTCATCGTGTATAGAAGAAGTCAGT
3’ mCherry (TAA)-pLVX	ACCCGGTAGAATTATCTAGGGGCCCGGATCTTACTTGTACAGCTCGTCCATGCCGCCGGT
3’ mCherry –SKL(TGA)-pLVX	ACCCGGTAGAATTATCTAGGGGCCCGGATCTCACAGCTTGGATCCGGACTTGTACAGCTCGTCCATGCCGCCGGT
5’ pLVX-Cox8 (ATG)-CFAse	GCGTGTTAACGAATTCTGTACAGATGTCCGTCCTGACGCCGCTGCTGCTGCGGGGCTTGACAGGCTCGGCCCGGCGGCTCCCAGTGCCGCGCGCCAAGATCCATTCGTTGGGGGATCCACCGGTCGCCACCAGTTCATCGTGTATAGAAGAAGT
5’ pLVX-Smac (ATG)	ATTAAACGCGTGTTAACGAATTCTGTACAGATGGCGGCTCTGAAGAGTTGGCTGTCGCGCAGC
